# Supplementary material for: Long Non-Coding RNA Expression during Aging in the Human Subependymal Zone
Source: Front Neurol. 2015 Mar 9;6:45. doi: 10.3389/fneur.2015.00045 (PMC4353253; doi:10.3389/fneur.2015.00045)
Supplement: Supplementary file 6 [file table_1.xlsx]

## Sheet: Sheet1
Supplementary Table 1: cohort demographics
Sample	age	gender	pH	PMI	Freezer storage time (days)	RIN	Hemisphere	Ethnic origin	Mode of death	Cause of Death	NGS cohort	qPCR cohort
1	21	Female	6.83	39.5	1988	7.9	Right	Caucasian	Intermediate	Cardiac	x	x
2	24	Male	6.95	43	2035	5.9	Right	Caucasian	Rapid	Cardiac		x
3	37	Male	6.7	24	701	7.9	Right	Caucasian	Rapid	Unknown	x	x
4	40	Male	6.79	27	422	7.5	Right	Caucasian	Intermediate	Cardiac/Respiratory	x	x
5	43	Male	6.71	13	4445	8.2	Right	Caucasian	Rapid	Cardiac		x
6	46	Male	6.65	25	4304	8	Right	Caucasian	Rapid	Cardiac	x	x
7	51	Female	7.15	37.5	1492	7.2	Right	Caucasian	Intermediate	Cardiac	x	x
8	52	Male	6.82	36	609	7.9	Left	Asian	Rapid	Unknown		x
9	53	Male	6.7	27	2134	7.3	Right	Caucasian	Rapid	Cardiac	x	x
10	53	Male	6.36	26	337	6.6	Right	Caucasian	Rapid	Cardiac		x
11	58	Male	6.49	39	560	5.7	Left	Caucasian	Rapid	Cardiac		x
12	59	Male	6.81	28.5	322	7.5	Right	Caucasian	Rapid	Cardiac	x	x
13	60	Male	6.95	21.5	1937	7.2	Right	Caucasian	Rapid	Cardiac		x
14	61	Male	6.41	22	482	7.9	Left	Caucasian	Rapid	Cardiac		x
15	61	Male	6.31	27.5	1595	5.7	Right	Caucasian	Rapid	Cardiac		x
16	62	Male	6.57	37.5	1835	7.4	Right	Caucasian	Intermediate	Cardiac	x	x
17	63	Female	6.46	50	957	7.4	Right	Caucasian	Intermediate	Cardiac	x	x
18	64	Male	7.01	39.5	1870	6.7	Right	Caucasian	Rapid	Cardiac	x	x
19	66	Male	6.66	32	343	8.3	Right	Caucasian	Intermediate	Cardiac		x
20	78	Male	6.29	6.5	3006	7.7	Left	Caucasian	Long term	Cancer	x	x
21	81	Male	6.57	29	962	7.3	Left	Caucasian	Long term	Cardiac		x
