# Supplementary material for: Long Non-Coding RNA Expression during Aging in the Human Subependymal Zone
Source: Front Neurol. 2015 Mar 9;6:45. doi: 10.3389/fneur.2015.00045 (PMC4353253; doi:10.3389/fneur.2015.00045)
Supplement: Supplementary file 7 [file table_2.xlsx]

## Sheet: Sheet1
ENGS_ID	Genes	Sample_C13	Sample_C14	Sample_C16	Sample_C19	Sample_C20	Sample_C22	Sample_C25	Sample_C26	Sample_C34	Sample_C38	Sample_C41	Average	StdDev	% StdDev	gene_feature
ENSG00000251562.3	MALAT1	20324.4	24276.7	29255.9	25686.8	26046.2	41157.9	22392.6	25043.6	26404	22348.8	21125.4	25823.8	5448	0.210968	lincRNA
ENSG00000210082.2	MT-RNR2	17001.5	10437.9	67002.5	16756.4	17733.8	15805.1	28209.7	19903.6	20069.6	19832.2	11415	22197	11341.4	0.510941	Mt_rRNA
ENSG00000198804.2	MT-CO1	17723.3	13691	32020.4	22606.3	16531	21335.5	16269.6	20609.5	17780	23638.3	15849.3	19823.1	11122	0.561062	protein_coding
ENSG00000202198.1	RN7SK	17949.4	13555.9	14019.1	13492	15513.7	18189.5	15233.5	13244.5	15050.8	15820.5	17537.1	15418.7	4258.1	0.276164	misc_RNA
ENSG00000258486.2	RN7SL1	12545.3	2266.79	1866.86	9140.73	6631.46	9925.23	2367.87	10186.1	8441.81	10891.9	8808.99	7552.09	4836.75	0.640452	antisense
ENSG00000198938.2	MT-CO3	7786.57	4864.1	13957.9	7675.86	6233.31	5894.58	6386.43	6069.13	5731.17	7838.28	5415.63	7077.54	3049.8	0.430913	protein_coding
ENSG00000198712.1	MT-CO2	4495.54	4629	14214.7	5715.56	4252.77	4765.26	8810.26	4560.43	4311.13	4932.41	3534.45	5838.32	2749.72	0.470978	protein_coding
ENSG00000265150.1	RN7SL2	5985.42	6721.44	6402.93	5315.81	4604.25	4345.7	7133.91	7022.83	4760.38	6227.99	4725.95	5749.69	2202.99	0.38315	misc_RNA
ENSG00000198886.2	MT-ND4	3669.26	5758.17	13549.9	5017.26	3470.22	4835.32	8537.01	5475.77	3452.07	4042.53	2759.2	5506.06	2206.23	0.400692	protein_coding
ENSG00000211459.2	MT-RNR1	2122.8	2270.53	16703.4	3501.27	2827.47	2505.32	10938.4	3345.95	4209.94	3402.08	2058.26	4898.68	3776.14	0.770849	Mt_rRNA
ENSG00000110436.7	SLC1A2	2489.42	5126.94	3883.46	6621.33	6257.06	5569.74	2456.93	3728.68	6748.35	5305.47	5093.24	4843.69	3293.91	0.68004	protein_coding
ENSG00000198786.2	MT-ND5	1749.55	4253.12	10705.6	2995.14	1996.79	3269.3	7299.45	2937.68	2435.74	2793.77	2089.85	3866	2167.41	0.560633	protein_coding
ENSG00000198727.2	MT-CYB	2232.43	3322.86	10088.9	3443.25	2344.11	3214.5	6298.3	2944.7	2839.23	3287.17	2111.6	3829.73	2438.8	0.636807	protein_coding
ENSG00000131095.7	GFAP	2578.74	8595.43	1948.87	2595.5	2716	2925.26	4823.4	4604.46	2604.81	2263.11	5687.81	3758.49	2090.98	0.556335	protein_coding
ENSG00000259001.2	RPPH1	3071.56	4463.53	4831.27	2882.42	2097.63	2058.45	4881.22	2898.13	3014.21	2995.88	2375.49	3233.62	1543.39	0.477294	antisense
ENSG00000151914.13	DST	3416.83	2888.45	2950.74	3168.99	3287.71	3371.56	2573.51	3668.52	3302.39	3089.84	3620.95	3212.68	726.487	0.226131	protein_coding
ENSG00000198899.2	MT-ATP6	2365.9	2356.11	7484.77	3614.68	2343.06	2879.31	3551.8	2660.63	2378.61	2771.35	2144.6	3140.98	1048.97	0.333963	protein_coding
ENSG00000198668.6	CALM1	2965.04	2293	2513.35	2630.27	2631.21	2354.86	2168.76	1939.65	2903.95	3104.85	2605.28	2555.47	1092.43	0.427487	protein_coding
ENSG00000078018.15	MAP2	2695	2159.99	2488.06	2836.02	2590.79	2703.42	2393.98	1889.79	2938.11	3213.65	2158.99	2551.62	352.44	0.138124	protein_coding
ENSG00000197971.10	MBP	2720.29	2810.22	2497.24	1754.09	2169.51	1723.07	3335.44	5431.13	1349.21	1607.81	2190.12	2508.01	809.537	0.322781	protein_coding
ENSG00000198888.2	MT-ND1	1292.79	2689.13	6845.62	2010.84	1408.84	2417.38	4583.72	1955.77	1510.48	1695.35	1110.47	2501.85	1396.9	0.558345	protein_coding
ENSG00000115306.11	SPTBN1	2166.74	2484.55	2964.82	2328.5	2234.52	2173.7	3044.47	2326.11	2120.15	2238.71	2086.73	2379	1190.41	0.500381	protein_coding
ENSG00000131711.10	MAP1B	2171.71	2132.25	2465	2172.72	2398.28	1994.05	2170.62	2237.75	2179.18	2243.82	2125.21	2208.23	253.222	0.114672	protein_coding
ENSG00000080824.14	HSP90AA1	2315.33	1769.13	1851.15	2066.8	2056.59	2622.83	1884.78	1704.69	2191.19	2184.96	2331.22	2088.97	214.281	0.102577	protein_coding
ENSG00000198763.3	MT-ND2	1192.07	2074.69	4568.51	1844.01	1322.37	2163.34	3140.52	1765.89	1272.89	1661.39	972.189	1997.99	727.103	0.363917	lincRNA
ENSG00000123560.9	PLP1	2536.87	1843.33	1681.82	893.798	2132.84	1503.12	1031.92	3414.01	1374.08	1269.37	2743.56	1856.79	879.629	0.473735	protein_coding
ENSG00000131018.18	SYNE1	1778.78	1741.39	1909.9	1956.27	1639.06	1862.42	1990.16	1781.72	1870.97	1932.74	1935.62	1854.46	531.16	0.286423	protein_coding
ENSG00000127603.19	MACF1	1678.26	1834.87	1806.47	1777.35	1652.6	1943.39	1761.68	1928	1661.42	1699.8	1758.86	1772.97	106.868	0.0602761	protein_coding
ENSG00000152583.8	SPARCL1	1084.09	1837.37	1190.78	1694.34	2062.84	2284.8	1282.32	1215.08	2317.68	1625.95	1977.23	1688.41	312.043	0.184815	protein_coding
ENSG00000156508.13	EEF1A1	1765.1	1453.86	1289.73	1770.09	1688.23	1693.88	1501.48	1873.52	1503.31	1714.8	1874.61	1648.06	327.498	0.198718	protein_coding
ENSG00000145362.12	ANK2	1698.16	1515.17	1823	1619.73	1700.94	1547.18	1670.28	1336.44	1725.93	1810.91	1516.71	1633.13	159.293	0.0975382	protein_coding
ENSG00000166963.8	MAP1A	1398.07	1712.26	2356.47	1542.36	1431.97	1395.78	2353.88	1415.55	1441.33	1439.66	1147.54	1603.17	283.742	0.176988	protein_coding
ENSG00000197694.9	SPTAN1	1245.95	1749.71	1717.12	1411.22	1283.83	1215.56	2039.13	1295.39	1392.84	1438.67	1410.81	1472.75	323.855	0.219898	protein_coding
ENSG00000120885.15	CLU	911.252	2118.24	1258.72	1363.44	1272.79	1644.16	1626.92	1427.94	1564.24	1282.39	1687.68	1468.89	272.419	0.185459	protein_coding
ENSG00000166501.8	PRKCB	2127.36	1255.8	1809.33	1347.43	1665.1	921.981	1432	914.145	1607.45	1572.04	1294.11	1449.71	322.645	0.222559	protein_coding
ENSG00000070961.10	ATP2B1	2123.63	1074.65	1402.13	1354.69	1627.6	1056.06	1009.54	980.721	1742.37	1687.11	1337.13	1399.6	347.72	0.248442	protein_coding
ENSG00000269900.2	RMRP	1429.57	1215.3	1706.71	1184.63	1275.71	1160.95	1683.34	1540.94	1342.25	1485.49	1148.95	1379.44	282.275	0.20463	lincRNA
ENSG00000198300.8	PEG3	1665.62	1155.66	1533.31	1354.11	1370.71	1082.99	1385.37	1069.39	1299.66	1596.27	1153.96	1333.37	196.582	0.147433	protein_coding
ENSG00000109971.9	HSPA8	1385.22	1057.87	1119.79	1137.31	1262.16	1500.86	1288.38	1063.27	1379.35	1371.25	1293.02	1259.86	174.186	0.138258	protein_coding
ENSG00000197102.6	DYNC1H1	1255.9	1313.36	1432.53	1124.3	1188.62	1092.4	1538.32	1211.65	1190.88	1254.04	1182.27	1253.12	133.331	0.1064	protein_coding
ENSG00000214548.10	MEG3	910.009	1046.36	2015.37	1407.42	1187.57	1469.41	1668.42	1003.71	1111.2	1167.49	699.069	1244.18	266.24	0.213987	lincRNA
ENSG00000138814.12	PPP3CA	1663.34	948.575	1289.93	1295.28	1339.25	1000.32	997.88	829.06	1479.49	1376.03	1085.29	1209.49	304.907	0.252095	protein_coding
ENSG00000171885.9	AQP4	713.749	1331.53	509.403	1235.64	1522.18	1594.45	406.147	1206.72	1461.78	1160.07	2043.4	1198.64	372.808	0.311025	protein_coding
ENSG00000142192.16	APP	1246.57	1165.92	1424.98	1081.24	1147.99	970.189	1591.95	1103.42	1139.66	1172.44	1048.84	1190.29	351.368	0.295195	protein_coding
ENSG00000172995.12	ARPP21	1515.58	934.844	1256.88	1178.76	1224.45	1080.35	997.414	684.116	1359.54	1291.63	970.938	1135.86	198.376	0.174648	protein_coding
ENSG00000148053.11	NTRK2	753.332	1462.88	734.013	1142.72	1145.49	1421.39	799.703	1051.33	1334.45	1211.67	1365.29	1129.3	238.45	0.211149	protein_coding
ENSG00000236824.1	BCYRN1	1229.16	647.04	473.702	1506.09	1433.22	1417.06	687.791	1154.77	1013.17	1351.63	1233.89	1104.32	299.197	0.270933	lincRNA
ENSG00000260032.1	LINC00657	1316.21	955.372	895.994	1201.79	1181.53	1022.54	860.788	1082.52	1167.7	1240.69	1215.43	1103.69	259.32	0.234958	lincRNA
ENSG00000180354.11	C7orf41	1110.41	975.067	785.831	952.747	1084.44	1041.56	868.249	1671.85	890.054	972.14	1112.66	1042.27	189.8	0.182101	protein_coding
ENSG00000165323.11	FAT3	1042.64	851.485	1188.74	1159.76	1007.15	1031.58	935.862	694.715	1078.1	1147.71	889.596	1002.49	187.876	0.18741	protein_coding
ENSG00000054523.12	KIF1B	981.301	1034.15	1073.89	988.324	972.561	970.566	971.301	955.494	962.574	1041.71	1012.86	996.794	104.082	0.104417	protein_coding
ENSG00000134343.8	ANO3	1580.86	751.481	1000.85	1012.5	1179.66	611.641	715.769	632.169	1264.25	1123.31	911.496	980.362	202.635	0.206694	protein_coding
ENSG00000064393.11	HIPK2	764.731	1110.16	1132.84	842.332	758.798	941.566	1212.84	1663.05	679.241	717.112	877.238	972.719	280.726	0.2886	protein_coding
ENSG00000046653.10	GPM6B	1029.59	901.972	616.302	962.418	1205.49	1052.48	510.131	938.328	992.509	948.566	1317.11	952.263	249.972	0.262503	protein_coding
ENSG00000112531.12	QKI	961.198	915.148	594.269	821.262	1111.11	1173.57	427.13	1312.11	875.297	803.989	1331.81	938.808	245.253	0.261239	protein_coding
ENSG00000168280.12	KIF5C	1170.93	767.571	925.575	966.448	998.396	831.402	832.81	925.789	930.53	1088.2	873.797	937.404	205.984	0.219739	protein_coding
ENSG00000018625.10	ATP1A2	543.808	1313.22	1157.53	910.262	832.344	1047.77	1103.26	830.403	897.222	898.12	771.651	936.873	161.721	0.172618	protein_coding
ENSG00000128989.6	ARPP19	1306.67	716.667	785.015	967.139	1141.95	875.091	561.89	715.016	1196.37	1052.75	955.295	933.987	209.343	0.224139	protein_coding
ENSG00000109472.9	CPE	797.682	1045.39	799.295	1000.53	1039.65	1119.71	682.662	768.605	1070.72	973.458	972.502	933.655	183.081	0.19609	protein_coding
ENSG00000124942.9	AHNAK	603.495	1381.74	588.353	794.205	825.677	961.903	917.21	888.023	779.377	663.04	1475.88	898.082	219.382	0.244278	protein_coding
ENSG00000112541.9	PDE10A	1583.76	627.483	908.438	715.683	1157.16	586.595	662.145	687.4	1177.18	992.416	736.298	894.051	285.58	0.319422	protein_coding
ENSG00000050165.13	DKK3	989.59	888.379	1076.95	799.847	785.674	801.461	1052.9	539.919	1055.96	904.055	768.209	878.45	235.198	0.267742	protein_coding
ENSG00000092964.12	DPYSL2	747.944	1021.81	808.883	761.161	875.055	887.896	908.351	968.033	785.069	821.958	986.737	870.263	126.202	0.145015	protein_coding
ENSG00000132639.8	SNAP25	1051.56	684.35	984.532	911.068	922.766	772.272	798.304	657.247	1010.01	1028.19	708.298	866.236	117.508	0.135654	protein_coding
ENSG00000010404.13	IDS	901.097	736.779	760.126	972.781	899.64	1028.19	601.526	668.293	1015.91	952.357	787.137	847.621	139.307	0.164351	protein_coding
ENSG00000138078.11	PREPL	1013.22	663.684	787.259	956.316	958.185	767.376	586.138	683.967	1078.52	984.833	824.836	845.848	146.57	0.173282	protein_coding
ENSG00000242265.1	PEG10	978.192	741.772	738.297	987.173	981.937	642.336	968.97	543.054	633.494	1318.33	752.723	844.207	186.696	0.221149	protein_coding
ENSG00000023516.7	AKAP11	947.105	742.05	792.563	958.274	914.224	856.636	709.707	635.304	870.238	999.835	852.836	843.525	169.505	0.200949	protein_coding
ENSG00000182670.9	TTC3	925.552	631.366	851.929	979.113	939.434	902.208	636.498	768.157	874.665	948.566	738.175	835.969	113.342	0.135582	protein_coding
ENSG00000138688.11	KIAA1109	907.107	667.151	784.811	885.623	886.097	870.383	613.65	837.121	896.589	864.326	875.205	826.188	106.837	0.129313	protein_coding
ENSG00000115310.13	RTN4	1094.46	638.718	753.19	759.665	933.392	667.005	566.553	854.586	860.962	922.189	864.568	810.48	122.324	0.150928	protein_coding
ENSG00000095637.16	SORBS1	754.783	859.668	1015.13	772.905	702.336	834.792	932.132	609.032	824.07	668.645	832.188	800.517	129.301	0.161521	protein_coding
ENSG00000130294.10	KIF1A	546.917	1012.24	1348.48	644.299	568.369	611.641	1573.29	736.063	566.666	640.29	490.866	794.466	255.567	0.321684	protein_coding
ENSG00000134982.12	APC	846.799	691.979	644.251	892.186	928.392	783.948	525.985	709.493	796.664	922.354	967.966	791.82	260.217	0.328631	protein_coding
ENSG00000133030.15	MPRIP	698.413	850.375	1234.44	713.841	648.374	753.817	1161.55	675.906	709.387	684.8	528.408	787.21	173.587	0.220509	protein_coding
ENSG00000111640.10	GAPDH	739.032	957.175	1058.99	687.244	677.751	582.829	1090.67	683.071	736.793	772.173	639.158	784.081	187.095	0.238616	protein_coding
ENSG00000156011.12	PSD3	970.317	696.001	789.707	849.47	757.339	794.116	721.365	559.324	899.541	858.556	725.192	783.721	138.284	0.176446	protein_coding
ENSG00000005810.13	MYCBP2	850.944	667.845	871.921	839.914	782.133	674.914	772.658	653.665	807.205	892.845	781.505	781.413	94.0393	0.120345	protein_coding
ENSG00000131771.9	PPP1R1B	726.39	879.364	1340.52	648.559	605.246	418.62	1397.5	486.032	620.845	657.929	514.955	754.178	228.678	0.303215	protein_coding
ENSG00000178104.15	PDE4DIP	648.674	824.715	724.425	713.15	709.211	860.026	755.405	727.107	737.425	750.247	734.734	744.102	224.516	0.301727	protein_coding
ENSG00000075624.9	ACTB	659.036	1015.01	1061.03	600.202	619.622	502.796	1228.7	636.797	615.786	636.333	607.247	743.87	165.262	0.222166	protein_coding
ENSG00000164924.13	YWHAZ	923.687	629.286	722.589	805.834	862.554	630.849	530.648	601.569	730.468	953.511	767.896	741.717	185.334	0.249872	protein_coding
ENSG00000015479.13	MATR3	882.445	677.693	646.087	773.136	809.426	713.707	612.717	661.725	776.215	823.607	776.5	741.205	108.404	0.146254	protein_coding
ENSG00000164199.11	GPR98	745.664	679.634	626.094	896.331	737.963	995.235	615.049	540.068	812.264	758.49	708.298	737.735	104.436	0.141563	protein_coding
ENSG00000177511.5	ST8SIA3	1100.47	572.28	848.052	722.936	868.596	534.244	583.34	458.416	801.091	947.412	658.085	735.902	158.741	0.215709	protein_coding
ENSG00000020129.11	NCDN	499.458	915.565	1453.34	616.436	445.653	531.043	1707.59	385.273	571.304	543.686	390.44	732.708	328.899	0.448881	protein_coding
ENSG00000197746.9	PSAP	672.507	1004.61	844.584	606.304	567.952	562.115	1079.02	604.703	664.484	616.386	727.069	722.703	324.04	0.448373	protein_coding
ENSG00000079215.9	SLC1A3	530.545	980.893	425.76	779.238	718.17	1090.14	466.765	618.735	705.382	725.849	901.797	722.116	185.18	0.25644	protein_coding
ENSG00000160014.12	CALM3	687.221	767.709	1160.18	676.767	531.283	493.004	1244.55	464.387	686.83	732.278	490.24	721.314	225.562	0.31271	protein_coding
ENSG00000141367.7	CLTC	835.401	626.373	689.744	691.735	753.589	611.641	597.796	647.097	802.988	812.562	719.717	708.058	184.933	0.261183	protein_coding
ENSG00000150625.12	GPM6A	832.085	564.374	478.802	799.732	914.641	725.382	380.5	549.622	844.097	867.787	771.181	702.564	133.315	0.189755	protein_coding
ENSG00000133112.12	TPT1	727.012	602.378	757.27	703.824	697.961	852.682	579.144	665.009	701.165	659.248	773.997	701.79	131.398	0.187233	protein_coding
ENSG00000198961.5	PJA2	827.318	566.593	582.029	709.696	809.009	602.225	533.446	560.966	816.48	838.938	737.55	689.477	97.7549	0.141781	protein_coding
ENSG00000155980.7	KIF5A	560.388	677.831	932.511	632.21	572.953	793.928	844.934	865.632	575.521	681.668	433.457	688.276	132.633	0.192703	protein_coding
ENSG00000096384.15	HSP90AB1	707.946	647.317	743.805	651.552	639.415	681.129	798.77	584.551	669.965	713.979	655.113	681.231	111.015	0.162962	protein_coding
ENSG00000069275.12	NUCKS1	778.823	624.847	492.062	728.002	791.3	592.433	444.383	709.791	699.268	733.762	855.026	677.245	93.9641	0.138745	protein_coding
ENSG00000100201.14	DDX17	632.509	699.746	644.251	712.229	609.205	662.297	675.667	699.193	660.689	666.337	760.075	674.745	89.9697	0.133339	protein_coding
ENSG00000060237.12	WNK1	621.732	716.529	759.106	639.924	630.873	664.557	680.797	951.314	558.445	539.894	657.772	674.631	79.9949	0.118576	protein_coding
ENSG00000181195.6	PENK	1166.58	628.592	831.324	591.682	718.17	358.925	842.603	368.255	760.826	570.557	583.001	674.592	171.796	0.254667	protein_coding
ENSG00000086758.11	HUWE1	551.476	731.37	865.393	662.375	562.327	658.531	966.638	618.586	570.672	617.375	562.196	669.722	179.477	0.267988	protein_coding
ENSG00000054793.9	ATP9A	680.59	684.905	795.827	630.713	638.373	595.258	852.395	514.543	662.165	727.332	530.754	664.805	114.212	0.171797	protein_coding
ENSG00000170500.8	LONRF2	639.555	593.501	739.929	643.147	625.456	813.136	778.253	396.767	726.674	719.09	543.268	656.252	105.619	0.160942	protein_coding
ENSG00000120251.14	GRIA2	850.115	503.623	632.214	704.169	709.42	654.011	540.441	443.638	725.62	818.331	619.448	654.639	116.476	0.177923	protein_coding
ENSG00000100852.8	ARHGAP5	564.533	614.029	390.263	727.427	748.589	893.546	325.011	679.489	689.571	647.049	915.876	654.126	148.824	0.227515	protein_coding
ENSG00000152495.6	CAMK4	798.097	529.005	599.573	728.808	710.045	672.843	482.153	456.177	809.734	741.51	624.766	650.247	147.626	0.227031	protein_coding
ENSG00000123384.9	LRP1	449.72	887.131	989.225	556.565	445.236	512.777	1314.5	549.622	476.438	534.949	429.39	649.595	210.442	0.323958	protein_coding
ENSG00000136267.9	DGKB	956.431	480.182	768.694	585.695	776.716	482.647	574.481	411.097	859.486	671.282	563.76	648.225	226.045	0.348714	protein_coding
ENSG00000198216.6	CACNA1E	634.789	638.163	880.081	622.884	536.075	633.862	941.458	385.87	696.106	660.732	473.346	645.76	158.806	0.24592	protein_coding
ENSG00000197535.10	MYO5A	731.572	573.528	691.172	645.565	645.041	622.94	626.24	527.082	718.03	744.972	572.364	645.319	117.807	0.182557	protein_coding
ENSG00000128872.5	TMOD2	660.901	627.205	585.701	706.817	717.753	702.22	482.153	532.306	665.749	740.686	637.593	641.735	72.4158	0.112844	protein_coding
ENSG00000124406.12	ATP8A1	754.783	524.705	569.38	661.915	682.126	602.037	504.536	574.102	737.004	767.392	675.761	641.249	82.562	0.128752	protein_coding
ENSG00000127022.10	CANX	593.754	668.4	457.381	598.36	680.876	605.05	521.789	644.261	640.662	694.032	818.891	629.405	88.9628	0.141344	protein_coding
ENSG00000167658.11	EEF2	503.396	715.974	875.389	568.77	539.826	534.244	1027.26	602.464	511.222	565.117	467.558	628.292	134.255	0.213682	protein_coding
ENSG00000150995.13	ITPR1	784.212	514.996	794.807	594.445	603.371	545.355	705.044	481.852	726.463	627.267	530.441	628.023	139.479	0.222093	protein_coding
ENSG00000198840.2	MT-ND3	590.231	362.564	913.334	746.309	672.542	802.402	352.988	485.733	798.35	780.745	378.082	625.753	155.273	0.248138	protein_coding
ENSG00000107863.12	ARHGAP21	643.286	524.705	580.397	592.833	636.498	661.167	480.754	762.634	634.127	633.861	659.649	619.083	145.563	0.235127	protein_coding
ENSG00000245532.4	NEAT1	356.667	1112.38	249.499	484.606	475.03	921.228	457.439	1084.61	516.071	351.962	740.678	613.652	210.405	0.342873	lincRNA
ENSG00000167996.11	FTH1	499.044	852.178	759.718	479.885	474.196	517.484	976.897	658.441	508.06	431.751	550.464	609.829	237.243	0.389033	protein_coding
ENSG00000109654.10	TRIM2	621.732	610.423	476.15	550.924	733.379	614.089	412.675	645.455	648.251	609.462	736.142	605.335	137.213	0.226672	protein_coding
ENSG00000067225.13	PKM	567.02	702.52	827.652	538.489	501.907	398.094	934.93	494.988	546.85	597.593	538.732	604.434	124.551	0.206063	protein_coding
ENSG00000150991.10	UBC	567.02	834.008	658.123	634.512	520.866	470.971	622.043	547.383	598.078	548.796	646.51	604.392	124.01	0.205182	protein_coding
ENSG00000149212.6	SESN3	566.191	490.585	494.714	708.084	655.666	856.825	344.129	423.039	739.112	724.53	594.733	599.782	122.082	0.203544	protein_coding
ENSG00000132718.7	SYT11	612.406	694.891	670.363	556.681	592.329	479.257	592.666	550.07	613.467	618.859	608.342	599.03	110.861	0.185067	protein_coding
ENSG00000272325.1	NUDT3	595.827	584.624	614.67	667.556	610.872	572.472	485.884	564.101	626.748	667.491	593.638	598.535	51.907	0.0867235	protein_coding
ENSG00000100030.10	MAPK1	673.336	539.685	555.1	654.085	604.205	550.251	511.064	446.027	676.922	719.749	557.972	589.854	65.6714	0.111335	protein_coding
ENSG00000155886.7	SLC24A2	675.408	537.05	695.456	421.857	618.372	715.213	464.434	517.677	770.523	533.3	494.15	585.767	95.5405	0.163103	protein_coding
ENSG00000144369.8	FAM171B	587.744	519.99	494.102	685.287	664.625	700.337	302.162	422.889	647.619	696.835	632.901	577.681	116.528	0.201717	protein_coding
ENSG00000142875.15	PRKACB	810.324	429.557	449.629	615.4	647.957	560.796	359.517	465.88	613.678	780.415	592.386	575.049	129.402	0.225027	protein_coding
ENSG00000151835.9	SACS	707.739	446.894	504.915	559.789	624.623	602.602	408.478	449.908	700.744	659.578	612.878	570.741	119.053	0.208593	protein_coding
ENSG00000127914.12	AKAP9	662.974	456.603	451.873	617.587	652.958	592.621	383.764	560.22	593.018	579.459	621.951	561.184	93.6231	0.166831	protein_coding
ENSG00000108654.7	DDX5	632.094	543.43	498.386	569.576	533.784	528.783	466.299	608.286	571.093	555.555	642.443	559.066	71.1739	0.127308	protein_coding
ENSG00000149294.12	NCAM1	524.535	628.038	640.374	512.584	534.825	558.725	622.509	522.006	520.709	562.809	494.776	556.536	50.1606	0.0901301	protein_coding
ENSG00000106278.7	PTPRZ1	542.772	636.082	313.965	710.271	624.414	585.465	316.617	551.264	526.401	584.075	725.348	556.061	97.3382	0.175049	protein_coding
ENSG00000145920.10	CPLX2	641.006	494.885	815.003	541.713	570.869	261.567	711.106	465.133	478.125	693.043	392.943	551.399	139.965	0.253835	protein_coding
ENSG00000116539.6	ASH1L	548.782	497.52	604.265	556.22	584.62	555.9	530.648	520.514	538.839	564.622	520.43	547.487	108.317	0.197845	protein_coding
ENSG00000212907.2	MT-ND4L	395.422	522.07	1310.74	469.753	369.398	486.601	740.483	490.51	420.994	475.766	338.506	547.295	186.164	0.340154	protein_coding
ENSG00000078674.13	PCM1	594.583	483.095	482.882	617.702	551.285	592.621	416.871	508.273	587.115	559.017	595.045	544.408	189.871	0.348766	protein_coding
ENSG00000167232.9	ZNF91	573.859	337.043	417.804	712.344	723.796	594.693	284.442	536.635	635.813	611.77	549.213	543.401	105.171	0.193541	protein_coding
ENSG00000170091.6	NSG2	608.261	540.101	712.185	544.131	474.613	421.821	728.359	307.8	517.969	586.053	440.34	534.694	127.558	0.238562	protein_coding
ENSG00000103657.9	HERC1	541.114	496.41	632.214	412.646	548.159	530.855	530.648	510.96	574.045	557.204	472.564	527.893	92.082	0.174433	protein_coding
ENSG00000157087.12	ATP2B2	527.851	508.894	801.131	479.194	492.739	390.561	842.136	385.273	483.395	514.342	364.473	526.363	112.316	0.213382	protein_coding
ENSG00000174437.12	ATP2A2	564.947	531.224	591.821	470.214	538.367	492.439	554.43	434.383	556.758	562.644	463.491	523.702	111.001	0.211955	protein_coding
ENSG00000167978.12	SRRM2	350.657	606.123	797.459	493.011	369.607	467.205	1008.14	536.784	387.475	361.688	356.026	521.288	146.614	0.281254	protein_coding
ENSG00000009307.11	CSDE1	575.931	486.701	429.228	511.432	559.202	475.679	403.815	560.519	574.256	553.083	594.42	520.388	148.942	0.286213	protein_coding
ENSG00000171951.4	SCG2	739.654	462.706	646.495	547.815	467.113	426.153	553.497	320.339	498.363	601.879	448.63	519.331	88.9151	0.171211	protein_coding
ENSG00000266037.1	RN7SL3	329.933	278.234	323.757	186.289	245.432	3017.15	297.499	298.396	174.132	288.988	236.986	516.073	565.7	1.09616	misc_RNA
ENSG00000237973.1	hsa-mir-6723	1245.12	32.3173	78.5423	1659.91	1054.65	49.5264	1275.79	58.9627	78.001	59.512	47.2407	512.689	709.879	1.38462	pseudogene
ENSG00000128656.9	CHN1	617.173	456.187	558.16	501.07	508.99	530.855	437.855	321.235	618.316	614.243	468.497	512.053	440.121	0.859523	protein_coding
ENSG00000115355.11	CCDC88A	578.004	415.132	381.491	519.607	670.876	476.432	279.779	683.818	491.828	508.078	623.671	511.701	103.574	0.202411	protein_coding
ENSG00000172915.14	NBEA	629.4	401.816	590.801	543.095	534.617	466.828	414.074	416.918	538.207	579.294	466.463	507.41	98.8839	0.19488	protein_coding
ENSG00000168309.12	FAM107A	311.695	906.133	418.62	440.394	425.443	567.199	718.101	514.393	413.827	326.409	532.944	506.833	129.316	0.255146	protein_coding
ENSG00000136531.9	SCN2A	614.479	403.203	482.27	516.383	551.076	434.062	452.31	357.359	591.121	660.237	477.726	503.657	133.753	0.265564	protein_coding
ENSG00000168314.13	MOBP	711.262	349.388	309.069	404.241	635.665	350.074	403.349	1063.42	349.739	346.027	606.777	502.637	168.575	0.335381	protein_coding
ENSG00000120694.15	HSPH1	569.299	448.559	531.435	537.683	439.611	720.298	480.288	306.755	538.207	500.824	435.334	500.754	171.045	0.341574	protein_coding
ENSG00000197555.5	SIPA1L1	435.627	480.182	604.061	507.518	480.864	521.439	603.391	406.768	522.606	536.927	378.708	498.008	84.6427	0.169962	protein_coding
ENSG00000134769.17	DTNA	354.387	621.935	357.418	536.877	497.115	617.102	398.219	509.467	449.665	450.544	674.354	497.008	87.7468	0.17655	protein_coding
ENSG00000133318.9	RTN3	558.108	496.549	460.441	501.07	531.7	427.471	433.658	438.712	530.196	578.635	501.503	496.186	80.7717	0.162785	protein_coding
ENSG00000094916.9	CBX5	429.617	540.101	419.232	522.831	506.073	486.789	407.079	542.158	478.968	541.543	572.051	495.131	51.19	0.103387	protein_coding
ENSG00000182621.12	PLCB1	656.342	374.631	511.035	452.943	553.16	447.432	379.101	394.677	622.321	593.142	453.636	494.402	77.0387	0.155822	protein_coding
ENSG00000176533.8	GNG7	386.51	503.068	1030.43	398.254	343.147	368.717	947.986	316.607	443.973	372.074	275.154	489.629	184.515	0.376845	protein_coding
ENSG00000171867.12	PRNP	514.587	477.131	455.749	465.954	540.659	471.159	396.821	420.65	561.818	525.717	543.268	488.501	175.529	0.359321	protein_coding
ENSG00000160551.5	TAOK1	531.581	447.588	407.196	506.136	567.536	487.543	334.336	458.565	517.547	533.135	569.079	487.295	59.8722	0.122867	protein_coding
ENSG00000075292.14	ZNF638	539.871	385.588	424.74	516.153	518.574	569.271	369.309	508.721	507.006	513.188	495.402	486.166	64.57	0.132815	protein_coding
ENSG00000179295.11	PTPN11	560.595	425.396	437.593	484.145	565.661	421.445	423.866	480.359	484.238	538.081	524.497	485.989	56.9013	0.117084	protein_coding
ENSG00000247556.2	OIP5-AS1	555.621	411.387	396.383	481.267	543.576	560.043	305.426	440.802	617.683	544.016	486.016	485.656	71.6075	0.147445	antisense
ENSG00000104067.12	TJP1	424.85	465.48	471.866	460.082	501.49	602.225	422.001	546.487	478.757	415.43	495.871	480.413	72.0141	0.1499	protein_coding
ENSG00000204681.6	GABBR1	407.856	549.533	699.332	486.218	410.651	416.36	706.443	367.509	419.308	463.073	357.59	480.352	90.7667	0.188959	protein_coding
ENSG00000147588.6	PMP2	380.915	526.647	191.97	499.804	630.873	480.01	149.682	688.594	418.043	431.421	858.311	477.843	160.957	0.336842	protein_coding
ENSG00000198408.9	MGEA5	456.144	433.44	468.398	514.886	469.405	584.524	463.035	403.633	512.698	503.627	439.245	477.185	142.134	0.29786	protein_coding
ENSG00000121905.5	HPCA	474.174	481.986	877.429	391.922	376.274	272.677	876.642	304.665	476.86	395.483	302.528	475.513	146.232	0.307525	protein_coding
ENSG00000163399.11	ATP1A1	544.223	471.583	623.442	420.13	430.235	363.444	620.178	353.776	503.001	504.451	390.596	475.005	155.918	0.328245	protein_coding
ENSG00000156976.10	EIF4A2	561.631	359.235	380.063	435.097	483.364	488.484	382.832	366.912	586.483	616.716	509.011	469.984	89.0141	0.189398	protein_coding
ENSG00000196914.4	ARHGEF12	472.931	425.257	420.048	497.155	499.615	521.251	393.09	427.965	530.407	492.417	467.714	467.986	69.3792	0.14825	protein_coding
ENSG00000167552.9	TUBA1A	570.957	539.685	495.122	415.409	503.99	257.047	399.618	512.453	355.221	449.225	570.33	460.823	72.4533	0.157226	protein_coding
ENSG00000166598.8	HSP90B1	508.577	384.063	396.995	455.361	406.901	567.764	393.556	446.922	472.433	504.451	524.341	460.124	77.4813	0.168392	protein_coding
ENSG00000170027.5	YWHAG	518.317	415.548	504.711	466.069	462.321	396.776	502.204	353.776	487.822	545.664	398.73	459.267	57.899	0.126068	protein_coding
ENSG00000055609.13	KMT2C	379.878	486.84	516.747	452.368	410.442	516.731	469.563	514.393	412.562	451.533	436.273	458.848	51.5024	0.112243	protein_coding
ENSG00000117523.11	PRRC2C	413.452	444.952	505.119	476.201	448.153	477.939	483.086	492.898	402.654	447.247	426.574	456.207	38.8649	0.0851914	protein_coding
ENSG00000269821.1	KCNQ1OT1	427.337	350.081	421.272	546.894	518.991	564.374	375.371	612.465	399.281	396.307	392.317	454.972	64.0366	0.140748	antisense
ENSG00000067715.9	SYT1	590.231	374.215	405.156	463.881	536.7	404.685	366.977	314.07	518.39	603.528	425.323	454.832	87.9514	0.193371	protein_coding
ENSG00000133401.11	PDZD2	345.061	423.454	703.82	404.586	381.066	467.017	774.057	347.507	475.384	380.152	297.053	454.469	120.343	0.264799	protein_coding
ENSG00000187109.9	NAP1L1	525.778	355.629	368.027	452.137	520.033	477.939	344.595	461.551	484.871	469.172	495.245	450.452	110.675	0.245698	protein_coding
ENSG00000173230.11	GOLGB1	495.106	392.94	390.059	472.977	491.489	417.49	361.382	516.035	433.011	444.279	527.156	449.266	57.4493	0.127874	protein_coding
ENSG00000163625.11	WDFY3	459.46	414.577	406.788	448.799	440.028	528.972	375.371	467.074	453.249	483.02	458.955	448.754	46.3423	0.103269	protein_coding
ENSG00000047365.7	ARAP2	447.854	389.888	420.456	450.871	525.45	541.024	263.925	460.655	517.336	459.941	445.033	447.494	58.1449	0.129934	protein_coding
ENSG00000198838.7	RYR3	343.196	360.067	702.596	400.672	466.904	496.77	565.621	418.56	442.497	399.275	300.182	445.122	91.7512	0.206126	protein_coding
ENSG00000085224.16	ATRX	500.08	365.754	367.007	471.48	498.573	444.419	325.943	456.177	479.179	490.768	485.703	444.099	86.7494	0.195338	protein_coding
ENSG00000162734.8	PEA15	356.46	539.269	485.534	464.802	377.524	449.127	543.705	440.056	384.524	433.399	410.619	444.093	58.8688	0.13256	protein_coding
ENSG00000134121.5	CHL1	508.37	364.229	352.522	480.231	505.032	438.016	290.971	346.462	534.623	605.176	450.82	443.314	76.6273	0.172851	protein_coding
ENSG00000079819.12	EPB41L2	496.971	369.222	501.65	439.127	457.945	537.822	382.365	419.755	446.292	403.726	412.965	442.531	73.488	0.166063	protein_coding
ENSG00000103994.12	ZNF106	421.742	398.072	455.545	463.421	430.444	506.562	385.163	425.875	478.125	460.765	439.871	442.326	42.7099	0.0965576	protein_coding
ENSG00000091039.12	OSBPL8	523.499	338.014	367.823	432.104	542.326	478.88	323.145	317.204	574.467	536.103	428.295	441.987	68.4927	0.154965	protein_coding
ENSG00000063046.13	EIF4B	408.478	409.722	400.26	458.815	430.444	465.133	481.687	456.774	431.113	446.423	465.994	441.349	66.7886	0.151328	protein_coding
ENSG00000184009.5	ACTG1	378.635	566.177	589.577	372.118	368.565	259.684	763.332	385.422	348.685	422.519	395.446	440.924	97.6518	0.221471	protein_coding
ENSG00000158528.7	PPP1R9A	563.911	390.998	456.361	446.15	459.612	397.152	379.101	343.028	470.746	506.264	415.312	438.967	104.832	0.238815	protein_coding
ENSG00000169554.12	ZEB2	477.698	412.774	427.596	400.902	477.53	387.36	327.808	745.467	332.874	358.061	474.441	438.41	88.5743	0.202035	protein_coding
ENSG00000129003.11	VPS13C	452.207	361.455	370.271	457.779	475.03	476.432	304.027	504.691	464.211	440.653	500.877	437.057	88.9846	0.203599	protein_coding
ENSG00000112137.12	PHACTR1	446.404	437.046	673.423	423.814	392.525	341.223	628.571	303.322	415.724	375.701	294.394	430.195	92.2194	0.214366	protein_coding
ENSG00000108953.12	YWHAE	431.897	459.793	472.886	438.667	418.776	351.769	474.226	409.753	391.27	449.72	423.915	429.334	85.0826	0.198173	protein_coding
ENSG00000152661.7	GJA1	230.87	510.697	189.521	416.561	453.987	758.525	253.667	453.789	453.249	419.716	567.045	427.966	112.223	0.262225	protein_coding
ENSG00000047849.17	MAP4	371.796	527.618	451.873	390.655	340.855	365.516	595.93	558.877	321.069	362.512	414.999	427.427	126.399	0.29572	protein_coding
ENSG00000172379.14	ARNT2	317.912	484.482	578.357	388.122	366.69	446.679	627.639	332.729	443.973	391.691	319.11	427.035	93.8402	0.219748	protein_coding
ENSG00000198162.8	MAN1A2	566.813	300.01	364.967	500.379	476.697	485.471	266.257	364.524	445.66	488.79	433.77	426.667	93.1069	0.218219	protein_coding
ENSG00000229807.5	XIST	1486.15	1.52571	1.22404	2.53298	3.54189	1.12988	1461.38	1727.23	2.10813	1.81339	3.12852	426.524	495.949	1.16277	lincRNA
ENSG00000153187.12	HNRNPU	445.989	392.523	376.187	456.397	434.611	424.646	389.826	439.011	427.74	436.202	463.804	426.085	492.42	1.15569	protein_coding
ENSG00000163539.11	CLASP2	527.643	374.076	349.87	412.185	478.78	390.185	275.583	474.836	442.076	477.745	470.687	424.879	52.672	0.123969	protein_coding
ENSG00000118058.16	KMT2A	346.719	418.044	505.731	448.338	386.483	470.783	468.164	436.772	383.891	414.276	386.686	424.172	58.4262	0.137742	protein_coding
ENSG00000154310.12	TNIK	385.059	415.687	468.193	478.849	426.693	472.854	432.726	341.237	408.346	393.01	398.574	420.112	42.495	0.101152	protein_coding
ENSG00000165795.16	NDRG2	300.089	498.491	492.878	376.033	356.689	433.308	545.57	442.593	441.865	361.193	368.227	419.722	57.373	0.136693	protein_coding
ENSG00000110367.7	DDX6	443.088	380.457	334.162	447.187	429.402	487.354	313.819	367.808	455.989	482.196	470.999	419.315	64.4737	0.15376	protein_coding
ENSG00000055163.14	CYFIP2	413.037	437.601	570.604	402.629	384.399	355.535	532.047	300.784	474.752	424.167	316.763	419.302	69.3431	0.165378	protein_coding
ENSG00000113140.6	SPARC	280.608	605.845	211.35	318.465	325.437	414.665	305.426	637.991	384.524	440.158	665.906	417.307	118.457	0.283861	protein_coding
ENSG00000065613.9	SLK	498.215	352.023	391.895	440.854	448.153	426.529	341.797	343.028	464.844	444.444	425.167	416.086	110.124	0.264666	protein_coding
ENSG00000008294.16	SPAG9	462.776	412.635	304.989	433.14	451.278	390.561	328.741	486.629	401.6	395.813	504.475	415.694	54.3803	0.130818	protein_coding
ENSG00000168710.13	AHCYL1	257.812	610.284	304.173	375.687	412.734	497.9	357.185	417.814	416.567	374.876	535.134	414.561	79.9722	0.192908	protein_coding
ENSG00000110786.13	PTPN5	390.241	427.476	714.021	332.627	297.102	351.769	844.001	211.519	379.042	357.402	231.198	412.4	147.956	0.358768	protein_coding
ENSG00000110321.11	EIF4G2	396.458	404.174	417.804	376.378	430.235	434.062	347.859	420.202	428.794	427.794	444.876	411.694	132.605	0.322096	protein_coding
ENSG00000122545.13	2007-09-01	501.738	313.464	300.297	389.043	507.324	438.958	200.509	554.846	392.745	422.684	505.257	411.533	74.806	0.181774	protein_coding
ENSG00000187514.10	PTMA	462.154	405.423	401.28	365.095	428.569	439.335	355.786	486.927	337.301	352.127	483.513	410.683	80.8552	0.19688	protein_coding
ENSG00000089220.4	PEBP1	441.015	413.745	442.285	405.968	420.235	328.041	353.455	396.319	430.059	426.805	431.58	408.137	43.8584	0.10746	protein_coding
ENSG00000103034.10	NDRG4	357.289	472.138	592.025	382.826	344.605	271.548	699.449	277.796	366.815	418.892	304.562	407.995	93.319	0.228726	protein_coding
ENSG00000064787.8	BCAS1	501.531	328.444	441.265	316.508	412.318	340.658	343.196	776.964	264.571	348.829	410.619	407.718	129.992	0.318828	protein_coding
ENSG00000128512.15	DOCK4	412.83	399.875	407.4	366.592	444.82	431.802	410.343	308.845	515.439	391.362	392.786	407.463	99.8028	0.244937	protein_coding
ENSG00000134318.9	ROCK2	472.724	315.128	381.083	461.233	465.238	414.665	305.426	345.715	480.655	433.069	403.423	407.124	54.617	0.134153	protein_coding
ENSG00000091129.15	NRCAM	392.52	422.622	294.788	422.317	476.697	395.269	283.51	351.238	482.552	479.558	471.938	406.637	64.6098	0.158888	protein_coding
ENSG00000184226.10	PCDH9	418.219	349.942	365.987	342.183	439.403	501.29	304.96	494.689	379.675	397.461	439.871	403.062	64.2959	0.159519	protein_coding
ENSG00000159140.13	SON	390.448	419.709	418.62	403.32	402.317	395.458	413.607	405.275	369.556	397.461	409.993	402.342	43.2259	0.107436	protein_coding
ENSG00000132424.10	PNISR	406.406	324.699	359.662	472.747	434.819	488.296	338.999	389.004	410.664	395.153	403.423	402.17	35.4372	0.088115	protein_coding
ENSG00000153201.11	RANBP2	443.502	330.802	333.142	399.521	432.736	469.088	280.712	400.349	478.968	416.254	409.993	399.551	53.6992	0.134399	protein_coding
ENSG00000183044.7	ABAT	378.635	442.317	410.052	407.695	403.984	347.438	502.67	324.071	366.183	426.64	383.557	399.386	52.8444	0.132314	protein_coding
ENSG00000070808.11	CAMK2A	335.735	424.98	624.666	388.007	308.769	318.249	625.773	292.873	349.739	456.314	265.925	399.185	90.4804	0.226663	protein_coding
ENSG00000148700.9	ADD3	301.333	428.724	245.827	442.696	464.613	443.854	235.481	408.858	406.448	362.842	609.124	395.436	110.966	0.280615	protein_coding
ENSG00000170759.10	KIF5B	412.416	305.281	290.096	423.469	424.61	464.757	286.774	559.474	348.896	409.001	422.664	395.222	90.9754	0.230188	protein_coding
ENSG00000131016.12	AKAP12	348.585	405.423	480.026	387.546	419.193	416.549	429.928	307.949	388.74	443.785	318.327	395.096	65.87	0.166719	protein_coding
ENSG00000170921.10	TANC2	365.579	381.011	505.935	373.385	397.733	413.536	456.041	321.235	404.551	416.09	298.618	393.974	52.5994	0.13351	protein_coding
ENSG00000171634.12	BPTF	391.07	360.345	383.531	422.087	390.858	409.769	379.568	462.447	349.529	369.931	408.585	393.429	44.2753	0.112537	protein_coding
ENSG00000087086.9	FTL	284.753	547.868	487.778	359.223	282.309	510.329	435.523	343.028	412.562	317.013	336.786	392.47	65.8599	0.167809	protein_coding
ENSG00000134352.15	IL6ST	373.454	365.061	246.847	364.865	468.363	534.998	189.784	415.724	449.665	407.682	497.279	392.156	93.1097	0.23743	protein_coding
ENSG00000058404.15	CAMK2B	410.758	398.072	627.318	368.549	362.939	293.015	609.919	294.515	329.712	374.052	243.869	392.065	107.736	0.274792	protein_coding
ENSG00000010818.4	HIVEP2	492.619	362.287	532.047	337.808	447.945	261.567	449.979	301.531	373.14	421.365	312.696	390.271	100.641	0.257875	protein_coding
ENSG00000196712.12	NF1	424.643	377.821	376.799	408.156	438.153	387.737	285.841	369.599	402.021	423.013	397.479	390.115	63.7652	0.163452	protein_coding
ENSG00000048540.10	LMO3	470.651	330.663	354.562	424.044	432.944	489.802	277.914	226.596	481.498	430.926	370.261	389.987	64.2004	0.164622	protein_coding
ENSG00000136813.10	KIAA0368	406.198	341.482	385.979	371.197	404.4	414.289	401.95	322.578	482.13	402.242	355.557	389.818	64.7518	0.166108	protein_coding
ENSG00000177200.11	CHD9	415.939	304.865	360.07	422.087	421.068	465.887	238.745	405.574	439.124	402.736	388.876	387.725	52.4536	0.135286	protein_coding
ENSG00000071054.11	MAP4K4	405.784	384.618	393.527	352.775	387.733	388.867	359.983	600.076	260.355	308.77	399.513	385.636	71.4262	0.185216	protein_coding
ENSG00000074800.9	ENO1	355.838	473.247	487.37	387.892	350.855	286.048	497.541	297.5	359.437	374.876	366.663	385.206	74.3153	0.192923	protein_coding
ENSG00000076864.15	RAP1GAP	292.421	376.573	742.581	356.23	281.684	294.71	862.187	249.285	308.842	273.986	193.812	384.756	152.026	0.395123	protein_coding
ENSG00000134313.10	KIDINS220	412.001	345.365	365.375	376.263	416.276	400.542	306.825	383.78	378.199	430.267	410.775	384.152	146.134	0.380406	protein_coding
ENSG00000134909.14	ARHGAP32	342.989	343.978	480.434	398.945	367.523	396.022	462.569	290.335	397.172	421.2	321.612	383.889	45.9567	0.119713	protein_coding
ENSG00000150672.12	DLG2	433.555	323.034	409.848	371.312	405.651	399.224	355.32	347.805	363.653	450.709	356.495	383.328	47.2277	0.123205	protein_coding
ENSG00000152932.6	RAB3C	563.911	276.708	309.681	442.811	517.116	334.067	267.656	270.183	452.195	471.975	300.338	382.422	78.1553	0.204369	protein_coding
ENSG00000137642.8	SORL1	366.822	484.066	290.3	330.785	356.272	415.795	342.264	392.587	346.999	321.794	551.402	381.735	89.8612	0.235402	protein_coding
ENSG00000157827.15	FMNL2	409.722	360.761	332.938	349.321	364.606	435.757	283.976	544.696	344.047	340.587	427.2	381.237	70.026	0.183681	protein_coding
ENSG00000099194.5	SCD	459.667	427.615	300.909	261.933	431.902	180.404	277.448	689.042	266.047	314.54	574.554	380.369	113.147	0.297465	protein_coding
ENSG00000151320.6	AKAP6	410.551	357.571	389.039	378.681	415.026	338.022	359.517	367.957	389.794	408.012	369.792	380.36	104.129	0.273764	protein_coding
ENSG00000123360.7	PDE1B	439.979	351.052	690.764	331.706	320.645	236.145	611.318	243.165	373.14	328.058	257.008	380.271	100.842	0.265184	protein_coding
ENSG00000112851.10	ERBB2IP	342.782	316.099	258.475	350.127	411.068	499.783	199.576	573.207	355.642	337.949	536.073	380.071	126.259	0.332197	protein_coding
ENSG00000149925.12	ALDOA	302.784	484.343	595.085	324.913	276.476	267.97	666.808	303.023	327.815	336.96	278.908	378.644	121.623	0.321207	protein_coding
ENSG00000078114.14	NEBL	293.25	408.89	231.955	391.231	435.027	473.608	228.02	347.507	451.984	399.604	503.067	378.558	112.696	0.297698	protein_coding
ENSG00000172461.6	FUT9	345.061	298.762	231.343	417.597	485.03	510.517	170.199	361.538	442.919	451.698	441.904	377.87	96.2187	0.254634	protein_coding
ENSG00000117020.12	AKT3	422.156	325.808	339.874	399.06	415.026	412.029	246.206	363.18	412.351	406.693	397.01	376.308	81.3727	0.216239	protein_coding
ENSG00000166913.8	YWHAB	436.456	335.517	367.211	377.414	395.025	332.938	373.039	312.875	377.778	458.951	354.931	374.74	46.6754	0.124554	protein_coding
ENSG00000204217.8	BMPR2	409.929	323.034	332.53	409.998	400.859	387.737	259.262	304.218	449.243	471.315	373.233	374.669	52.1664	0.139233	protein_coding
ENSG00000174444.10	RPL4	386.303	325.254	388.427	400.211	359.189	328.23	402.882	386.317	348.264	390.372	396.071	373.775	47.2519	0.126418	protein_coding
ENSG00000182389.14	CACNB4	468.372	315.822	356.194	394.455	403.984	412.971	289.105	226.148	473.487	429.113	338.35	373.455	55.1256	0.14761	protein_coding
ENSG00000133083.10	DCLK1	500.287	365.477	358.438	338.268	438.986	238.593	304.493	331.982	369.978	417.903	437.837	372.931	71.1645	0.190825	protein_coding
ENSG00000173064.6	HECTD4	320.814	361.455	524.703	351.97	326.687	395.081	489.148	345.865	328.447	363.831	281.88	371.807	69.4904	0.186899	protein_coding
ENSG00000092199.13	HNRNPC	415.11	343.562	343.546	368.894	388.358	390.75	327.342	341.386	384.945	397.296	383.088	371.298	52.8685	0.142388	protein_coding
ENSG00000132466.13	ANKRD17	366.2	334.547	404.748	376.609	378.982	376.626	358.584	367.808	369.978	388.889	347.579	370.05	22.9746	0.0620852	protein_coding
ENSG00000115760.9	BIRC6	400.603	321.093	339.466	375.342	408.359	389.996	282.577	388.258	375.88	395.648	391.378	369.873	29.3318	0.0793023	protein_coding
ENSG00000144283.17	PKP4	391.899	313.325	402.504	304.764	361.689	333.503	402.882	608.584	315.798	317.013	313.947	369.628	64.8708	0.175503	protein_coding
ENSG00000175471.15	MCTP1	427.752	277.402	342.934	342.759	445.236	377.756	277.448	276.304	502.579	439.499	355.4	369.552	78.7293	0.21304	protein_coding
ENSG00000122966.9	CIT	269.625	355.768	486.962	329.748	301.061	530.666	503.137	279.588	407.502	339.103	261.701	369.533	83.9913	0.22729	protein_coding
ENSG00000135472.4	FAIM2	300.297	499.323	673.831	295.323	275.642	252.905	672.403	258.54	300.831	304.978	230.572	369.513	129.78	0.351218	protein_coding
ENSG00000171603.12	CLSTN1	335.528	459.239	427.188	328.367	313.353	295.087	581.941	321.085	341.096	342.07	315.981	369.176	125.991	0.341277	protein_coding
ENSG00000126777.13	KTN1	370.76	337.321	317.841	361.756	369.19	423.893	242.942	498.272	376.302	324.761	436.742	369.071	74.0716	0.200698	protein_coding
ENSG00000175161.9	CADM2	444.953	286.279	255.211	378.796	480.447	417.302	183.256	361.389	437.649	412.133	396.071	368.499	76.3258	0.207126	protein_coding
ENSG00000122566.16	HNRNPA2B1	371.589	373.66	355.99	354.157	360.023	423.893	382.832	389.154	335.404	316.518	388.876	368.372	64.1922	0.174259	protein_coding
ENSG00000154174.7	TOMM70A	526.814	302.368	375.983	380.408	416.693	281.905	278.381	258.391	438.492	425.816	366.35	368.327	58.8808	0.15986	protein_coding
ENSG00000127481.10	UBR4	295.945	408.197	465.337	373.845	310.019	351.581	464.9	358.254	333.928	355.753	306.752	365.865	68.2135	0.186444	protein_coding
ENSG00000115053.11	NCL	386.303	337.598	365.375	362.332	372.523	339.152	415.473	393.93	323.809	336.795	386.686	365.452	44.0696	0.120589	protein_coding
ENSG00000138593.4	SECISBP2L	431.689	345.92	292.748	312.939	418.151	342.353	229.885	494.242	365.55	332.344	443.781	364.509	55.0191	0.15094	protein_coding
ENSG00000066933.11	MYO9A	391.277	315.822	345.994	371.543	390.65	430.484	257.863	302.426	438.913	402.572	358.373	364.174	63.6305	0.174726	protein_coding
ENSG00000115464.10	USP34	389.619	323.45	294.788	407.004	407.734	361.185	242.009	415.276	355.221	395.483	408.742	363.683	53.1747	0.146212	protein_coding
ENSG00000185658.9	BRWD1	373.247	307.361	270.716	384.092	401.692	434.815	246.672	376.465	377.145	423.508	395.602	362.847	55.962	0.15423	protein_coding
ENSG00000113594.5	LIFR	286.619	383.369	201.15	350.012	381.691	561.361	209.835	364.374	414.67	342.235	493.994	362.665	83.5258	0.230312	protein_coding
ENSG00000119900.7	OGFRL1	337.393	423.731	158.105	338.268	484.614	376.061	139.89	352.731	398.859	286.185	693.125	362.633	125.042	0.344816	protein_coding
ENSG00000183379.4	SYNDIG1L	369.102	352.716	747.07	300.849	274.809	332.938	532.98	209.429	309.474	308.276	216.807	359.495	145.817	0.405614	protein_coding
ENSG00000130338.8	TULP4	336.772	347.862	411.276	323.646	363.356	389.055	380.034	399.155	313.901	377.349	302.528	358.63	107.219	0.298968	protein_coding
ENSG00000157106.12	SMG1	342.16	301.952	361.702	383.402	348.147	423.893	348.792	347.656	388.74	366.304	328.964	358.337	32.804	0.091545	protein_coding
ENSG00000130477.10	UNC13A	353.973	371.302	632.826	331.13	292.102	246.502	566.553	244.061	326.972	327.728	247.936	358.28	88.9908	0.248383	protein_coding
ENSG00000186260.12	MKL2	328.689	312.077	493.898	383.632	321.895	417.114	430.86	244.359	359.226	370.096	274.059	357.81	99.0861	0.276924	protein_coding
ENSG00000123636.13	BAZ2B	342.574	320.122	291.524	379.602	385.233	438.77	292.836	419.605	356.485	303	387.468	356.111	59.561	0.167254	protein_coding
ENSG00000153827.9	TRIP12	356.253	344.394	339.262	353.697	366.065	388.302	284.442	367.36	384.734	371.744	358.216	355.861	39.0889	0.109843	protein_coding
ENSG00000185046.14	ANKS1B	398.738	283.366	416.988	373.27	397.317	331.996	335.269	294.813	356.907	395.977	323.489	355.285	35.7527	0.100631	protein_coding
ENSG00000127585.7	FBXL16	306.099	314.296	747.886	303.613	292.518	220.891	792.709	237.194	280.593	234.751	166.75	354.3	145.237	0.409927	protein_coding
ENSG00000160710.11	ADAR	322.472	353.41	394.751	340.111	320.02	318.626	388.893	303.471	491.617	366.634	290.64	353.695	147.089	0.415863	protein_coding
ENSG00000155657.19	TTN	308.586	502.791	339.466	274.714	355.856	390.373	297.965	407.365	243.7	284.207	482.419	353.404	68.6473	0.194246	protein_coding
ENSG00000029363.11	BCLAF1	420.705	311.938	295.809	403.09	404.4	325.217	230.818	313.771	363.021	382.46	431.736	352.997	70.9152	0.200895	protein_coding
ENSG00000154096.9	THY1	386.717	405.284	585.905	279.319	261.683	262.697	614.116	205.548	326.55	334.817	219.779	352.947	101.766	0.288332	protein_coding
ENSG00000128578.5	STRIP2	372.832	325.67	418.008	333.548	370.857	286.989	394.023	261.376	468.427	377.349	271.243	352.757	102.211	0.289751	protein_coding
ENSG00000118200.10	CAMSAP2	394.593	291.688	348.034	375.803	396.692	363.068	252.734	318.697	364.707	423.178	348.518	352.519	54.5446	0.154728	protein_coding
ENSG00000143776.14	CDC42BPA	377.184	296.126	356.806	355.884	377.107	397.529	298.898	360.941	364.918	348.005	343.199	352.418	39.3177	0.111565	protein_coding
ENSG00000084234.12	APLP2	330.347	372.273	388.835	331.821	321.27	326.158	408.944	343.626	355.01	341.576	334.126	350.362	28.3288	0.0808556	protein_coding
ENSG00000101445.5	PPP1R16B	366.2	352.439	586.925	310.29	290.852	338.964	504.536	250.032	304.204	309.43	237.455	350.12	73.8119	0.210818	protein_coding
ENSG00000048707.9	VPS13D	341.331	345.088	394.547	335.851	348.98	344.99	344.129	358.105	334.561	350.808	349.143	349.776	72.1531	0.206284	protein_coding
ENSG00000109158.6	GABRA4	427.337	277.679	283.772	397.793	393.358	374.931	235.481	215.848	440.811	452.357	341.948	349.211	57.575	0.164872	protein_coding
ENSG00000144674.12	GOLGA4	381.744	274.489	292.748	353.236	393.566	372.672	241.543	464.536	358.172	319.98	386.686	349.034	70.6692	0.202471	protein_coding
ENSG00000078369.13	GNB1	376.977	343.285	396.791	324.567	341.896	314.671	404.748	280.185	341.307	394.988	304.093	347.592	50.6969	0.145852	protein_coding
ENSG00000173258.8	ZNF483	296.152	310.967	302.337	387.431	367.315	405.062	301.696	299.441	364.918	445.598	341.166	347.462	44.0163	0.12668	protein_coding
ENSG00000087258.9	GNAO1	314.596	348.001	512.667	314.32	343.147	288.307	501.738	323.922	309.685	310.254	233.857	345.499	66.9895	0.193892	protein_coding
ENSG00000173175.10	ADCY5	322.886	352.578	591.413	284.845	281.268	284.165	636.965	251.226	288.814	301.187	200.382	345.066	109.896	0.318477	protein_coding
ENSG00000167191.7	GPRC5B	253.667	449.53	371.699	288.3	323.77	426.906	320.814	407.663	283.122	281.075	385.747	344.754	103.817	0.301135	protein_coding
ENSG00000165566.11	AMER2	313.975	362.98	277.856	284.385	399.4	445.549	191.183	438.712	346.788	321.629	407.803	344.569	68.7265	0.199456	protein_coding
ENSG00000257151.1	RP11-701H24.2	409.514	278.65	242.563	398.024	438.153	370.035	178.126	287.499	435.751	391.856	350.238	343.674	77.5305	0.225593	lincRNA
ENSG00000133026.8	MYH10	367.858	325.115	394.343	313.169	365.648	307.892	366.511	285.857	363.653	369.931	313.165	343.013	62.0988	0.181039	protein_coding
ENSG00000157423.13	HYDIN	389.619	400.152	281.528	466.99	246.265	241.606	372.573	334.072	308.842	280.58	450.195	342.947	57.9215	0.168893	protein_coding
ENSG00000184205.10	TSPYL2	327.86	326.086	457.177	416.33	336.688	290.379	428.063	240.18	295.139	354.434	287.981	341.847	69.6499	0.203746	protein_coding
ENSG00000091513.10	TF	481.013	417.212	311.517	132.866	324.395	219.008	199.576	671.428	219.878	197.329	573.615	340.713	125.833	0.369324	protein_coding
ENSG00000145734.14	BDP1	378.013	252.297	327.021	376.263	393.358	355.535	265.791	347.059	350.161	349.489	338.819	339.437	121.136	0.356874	protein_coding
ENSG00000107518.12	ATRNL1	388.997	262.006	291.932	356.345	398.15	346.684	189.784	328.698	413.616	396.307	357.747	339.115	54.5784	0.160944	protein_coding
ENSG00000136750.7	GAD2	412.416	278.511	335.998	324.222	331.688	338.587	290.971	246.001	457.043	412.628	297.836	338.718	63.0337	0.186095	protein_coding
ENSG00000133872.9	TMEM66	372.625	344.256	283.976	334.239	352.939	338.399	283.044	303.62	352.691	383.943	375.423	338.65	49.3839	0.145826	protein_coding
ENSG00000197959.9	DNM3	434.591	260.896	279.488	346.558	403.567	299.418	261.594	356.463	367.026	369.766	345.546	338.628	45.207	0.1335	protein_coding
ENSG00000159842.10	ABR	276.256	421.512	536.331	301.195	253.974	223.904	598.262	286.753	271.528	305.638	243.399	338.068	92.6813	0.27415	protein_coding
ENSG00000189241.6	TSPYL1	332.419	350.497	411.684	342.528	302.311	302.431	431.793	244.658	347.631	366.304	277.344	337.236	92.094	0.273084	protein_coding
ENSG00000136541.10	ERMN	505.054	271.438	248.887	192.737	455.654	294.71	155.744	614.854	251.711	230.795	472.564	335.831	107.496	0.32009	protein_coding
ENSG00000240694.4	PNMA2	350.242	315.267	346.198	359.568	317.312	263.262	397.287	245.553	330.345	441.477	321.925	335.312	107.487	0.320558	protein_coding
ENSG00000145730.16	PAM	424.85	305.697	329.469	318.926	339.188	304.691	325.943	224.954	395.697	379.657	337.255	335.121	51.4569	0.153547	protein_coding
ENSG00000163531.11	NFASC	253.667	399.181	500.834	270.108	241.89	300.359	499.406	424.083	262.463	259.149	271.243	334.762	76.9869	0.229975	protein_coding
ENSG00000088367.16	EPB41L1	236.673	383.785	571.624	301.195	251.474	301.678	610.852	276.453	254.03	268.216	223.69	334.515	113.329	0.338785	protein_coding
ENSG00000089737.11	DDX24	326.617	355.213	381.491	339.765	324.395	279.457	406.613	292.724	323.177	343.389	306.752	334.508	93.8995	0.280709	protein_coding
ENSG00000077097.9	TOP2B	393.971	302.368	239.707	363.138	394.816	294.522	212.632	338.102	349.95	364.161	423.602	334.27	51.0415	0.152695	protein_coding
ENSG00000092148.8	HECTD1	371.174	295.71	313.149	335.505	363.981	325.405	278.381	325.116	350.372	352.291	363.065	334.014	48.8091	0.146129	protein_coding
ENSG00000046889.14	PREX2	285.375	358.403	253.171	381.444	387.316	413.536	207.503	320.19	354.167	324.926	387.155	333.926	47.3368	0.141758	protein_coding
ENSG00000116560.6	SFPQ	323.922	258.122	289.688	369.24	385.441	358.548	311.022	324.369	332.242	350.478	367.758	333.712	49.8938	0.149512	protein_coding
ENSG00000135720.8	DYNC1LI2	364.128	301.536	285.812	318.235	351.272	348.003	267.656	456.476	278.906	312.397	374.015	332.585	44.6521	0.134258	protein_coding
ENSG00000176406.16	RIMS2	352.729	235.514	373.739	378.911	371.482	362.126	277.914	306.457	348.685	390.537	257.634	332.339	51.5532	0.155122	protein_coding
ENSG00000072364.8	AFF4	335.735	314.99	325.593	357.957	371.273	366.834	247.139	309.89	342.572	346.522	329.434	331.631	43.0406	0.129785	protein_coding
ENSG00000169282.13	KCNAB1	471.895	289.885	407.196	306.951	343.355	208.086	319.881	215.102	383.048	384.273	308.942	330.783	58.2203	0.176008	protein_coding
ENSG00000100503.19	NIN	320.399	303.2	344.974	341.032	344.397	388.678	290.038	307.502	340.674	301.022	346.484	329.855	56.7752	0.172122	protein_coding
ENSG00000139793.14	MBNL2	386.303	266.028	307.437	317.314	381.899	377.379	217.295	307.8	372.296	354.27	325.21	328.476	40.7803	0.12415	protein_coding
ENSG00000186487.13	MYT1L	350.035	294.462	433.104	323.416	356.689	269.664	422.467	249.882	319.382	345.203	248.092	328.4	55.2375	0.168202	protein_coding
ENSG00000130226.12	DPP6	399.359	302.507	420.864	316.508	321.479	221.833	425.265	261.376	331.82	327.399	274.841	327.568	60.7671	0.18551	protein_coding
ENSG00000130723.13	PRRC2B	226.103	401.262	493.694	285.076	244.182	288.119	614.116	292.574	263.728	276.789	216.963	327.51	94.9666	0.289966	protein_coding
ENSG00000171724.2	VAT1L	353.766	305.974	437.797	327.676	315.853	253.093	366.511	251.823	376.724	375.865	233.075	327.105	94.3344	0.288392	protein_coding
ENSG00000184156.11	KCNQ3	432.933	271.992	352.318	342.989	356.481	257.236	313.353	232.716	379.675	349.489	307.221	326.946	57.8179	0.176842	protein_coding
ENSG00000083857.9	FAT1	290.763	350.497	223.386	365.095	322.52	328.606	226.621	446.474	277.852	329.377	432.675	326.715	62.3918	0.190967	protein_coding
ENSG00000123200.12	ZC3H13	352.108	297.513	321.309	349.321	348.98	314.295	314.752	374.973	281.014	306.957	323.177	325.854	52.0749	0.15981	protein_coding
ENSG00000104327.3	CALB1	527.643	226.221	458.401	374.076	304.186	251.21	259.262	167.185	414.038	334.322	267.176	325.793	75.4156	0.231483	protein_coding
ENSG00000107742.8	SPOCK2	247.864	420.264	465.133	264.466	246.265	275.314	619.245	244.509	267.944	314.045	214.773	325.438	111.408	0.342333	protein_coding
ENSG00000241973.6	PI4KA	252.838	326.086	501.038	298.086	272.517	293.392	535.311	251.524	329.291	299.868	217.432	325.217	108.314	0.333052	protein_coding
ENSG00000074211.9	PPP2R2C	322.886	299.317	430.248	300.619	317.937	309.963	459.305	266.601	326.972	307.122	230.416	324.671	81.4237	0.250788	protein_coding
ENSG00000080503.15	SMARCA2	275.22	329.831	316.821	336.081	323.145	341.412	389.36	280.035	335.615	327.893	313.165	324.416	48.9499	0.150886	protein_coding
ENSG00000084676.11	NCOA1	330.347	292.381	335.59	338.384	330.229	336.516	312.42	282.274	334.982	342.4	330.841	324.215	24.6269	0.0759586	protein_coding
ENSG00000178662.11	CSRNP3	391.484	265.196	270.512	348.055	382.524	304.879	237.346	250.032	394.221	415.43	305.97	324.15	45.6245	0.140751	protein_coding
ENSG00000175445.10	LPL	548.368	212.074	438.817	297.626	371.898	196.599	262.993	227.79	379.464	349.489	280.159	324.116	84.1363	0.259587	protein_coding
ENSG00000168490.9	PHYHIP	246.62	370.886	557.752	288.069	223.972	273.807	657.948	192.263	295.56	257.501	189.432	323.074	124.818	0.386346	protein_coding
ENSG00000134243.7	SORT1	338.637	379.208	305.397	230.962	302.311	369.659	259.729	397.961	335.826	282.558	341.478	322.157	107.745	0.334449	protein_coding
ENSG00000006125.12	AP2B1	358.947	307.777	345.994	295.898	321.895	285.859	345.994	281.976	341.096	346.192	302.528	321.287	39.4171	0.122685	protein_coding
ENSG00000145284.7	SCD5	328.275	319.567	253.171	314.896	388.774	318.626	242.009	348.402	328.447	339.103	348.518	320.89	33.7471	0.105167	protein_coding
ENSG00000135916.11	ITM2C	275.635	478.518	411.072	304.188	236.682	263.827	416.405	270.482	254.663	347.016	265.612	320.373	61.3719	0.191564	protein_coding
ENSG00000253729.3	PRKDC	334.077	317.764	315.597	301.54	321.479	326.912	295.634	289.887	329.291	328.058	363.535	320.343	56.2455	0.175579	protein_coding
ENSG00000106772.13	PRUNE2	292.836	279.76	342.934	248.693	289.81	372.672	291.903	504.243	305.679	267.887	326.149	320.233	49.316	0.154	protein_coding
ENSG00000018236.10	CNTN1	362.47	303.894	227.467	290.948	361.689	343.295	230.352	283.916	330.977	382.295	404.988	320.208	61.6659	0.192581	protein_coding
ENSG00000147162.9	OGT	310.037	282.534	344.362	312.478	319.603	381.522	279.779	263.018	364.075	363.007	301.277	320.154	47.318	0.147798	protein_coding
ENSG00000107130.6	NCS1	247.242	336.211	476.966	328.597	220.639	303.937	503.137	214.355	307.998	342.895	233.701	319.607	70.1168	0.219384	protein_coding
ENSG00000136237.14	RAPGEF5	343.611	288.359	300.093	266.769	337.313	415.23	277.914	334.221	332.242	292.944	320.674	319.034	70.7806	0.221859	protein_coding
ENSG00000148672.7	GLUD1	269.417	368.667	259.903	383.862	365.231	331.619	223.824	297.202	310.739	335.806	351.49	317.978	44.1374	0.138806	protein_coding
ENSG00000141027.16	NCOR1	323.301	291.411	330.694	330.324	310.645	339.905	314.752	314.517	302.728	310.584	318.797	317.06	35.5082	0.111992	protein_coding
ENSG00000164985.10	PSIP1	357.289	246.61	297.441	342.759	368.565	315.613	246.672	272.572	327.815	366.963	345.076	317.034	31.9731	0.100851	protein_coding
ENSG00000179915.16	NRXN1	330.14	298.068	252.355	368.779	390.025	315.236	238.745	261.526	334.772	384.273	308.003	316.538	46.4444	0.146726	protein_coding
ENSG00000038427.11	VCAN	271.904	360.345	90.7826	349.321	398.983	325.782	194.447	424.233	249.814	246.62	560.475	315.701	91.7082	0.290491	protein_coding
ENSG00000112379.8	KIAA1244	306.099	322.202	344.974	317.659	327.521	291.32	292.37	318.1	291.766	353.775	283.601	313.581	86.2039	0.274902	protein_coding
ENSG00000198420.5	FAM115A	351.9	258.955	306.621	327.791	317.52	411.464	276.049	201.518	358.594	338.279	292.986	312.88	40.7914	0.130374	protein_coding
ENSG00000145675.10	PIK3R1	314.596	289.885	290.708	265.272	327.312	354.782	216.829	336.61	355.01	355.259	331.311	312.507	47.8034	0.152967	protein_coding
ENSG00000115677.12	HDLBP	294.908	327.195	369.251	301.08	288.351	277.95	378.169	297.5	293.874	303.165	300.495	311.994	36.7543	0.117804	protein_coding
ENSG00000115365.7	LANCL1	420.913	266.999	257.251	282.197	364.398	278.703	177.66	306.904	362.81	348.005	364.004	311.804	50.9225	0.163316	protein_coding
ENSG00000118271.5	TTR	15.9578	17.7537	2.65208	2.07244	3.1252	0.188313	0.466299	3345.05	2.74057	6.75898	27.531	311.3	679.942	2.1842	protein_coding
ENSG00000018189.8	RUFY3	346.927	279.482	270.104	306.951	342.938	313.541	240.144	301.232	350.793	350.808	318.797	311.065	678.84	2.18231	protein_coding
ENSG00000205726.9	ITSN1	280.816	284.753	340.69	329.979	312.103	365.892	296.566	268.691	313.269	350.973	274.684	310.765	33.1117	0.106549	protein_coding
ENSG00000104517.8	UBR5	311.073	289.053	295.401	358.532	312.52	326.723	286.308	309.442	296.825	304.154	310.193	309.111	25.9772	0.0840383	protein_coding
ENSG00000075711.16	DLG1	327.653	260.619	290.3	301.54	340.23	341.223	217.295	369.3	302.306	335.971	311.914	308.941	31.6153	0.102334	protein_coding
ENSG00000011405.9	PIK3C2A	274.806	283.782	250.927	435.328	369.398	358.925	148.283	297.5	311.582	328.388	336.16	308.644	57.3238	0.185728	protein_coding
ENSG00000153707.11	PTPRD	356.667	278.511	274.592	250.305	356.897	294.898	194.447	441.399	293.663	290.142	353.993	307.774	66.7207	0.216785	protein_coding
ENSG00000087274.12	ADD1	278.122	344.394	380.063	284.73	276.892	297.158	400.085	296.008	279.96	273.656	263.265	306.758	54.4353	0.177454	protein_coding
ENSG00000135968.15	GCC2	365.786	252.713	275.408	332.742	340.021	320.509	201.441	301.531	360.28	307.451	316.137	306.729	45.2473	0.147516	protein_coding
ENSG00000137941.12	TTLL7	343.403	237.595	241.339	246.62	359.606	372.86	188.851	411.246	323.177	287.009	361.97	306.698	57.6602	0.188003	protein_coding
ENSG00000008952.12	SEC62	324.959	285.724	221.346	324.337	342.105	317.684	182.789	333.624	323.388	330.696	380.585	306.112	60.9943	0.199255	protein_coding
ENSG00000184007.13	PTP4A2	351.071	266.028	266.024	295.093	331.479	316.178	193.514	434.533	258.036	323.442	326.618	305.638	56.5824	0.185129	protein_coding
ENSG00000168702.12	LRP1B	342.574	257.429	270.104	343.334	326.687	305.632	227.554	311.681	294.717	349.654	326.462	305.075	49.4233	0.162004	protein_coding
ENSG00000175582.15	RAB6A	349.414	254.1	269.492	326.87	363.565	271.924	209.835	277.348	337.723	365.48	327.087	304.803	43.3272	0.142148	protein_coding
ENSG00000165119.14	HNRNPK	332.005	281.424	269.288	311.442	320.854	280.587	226.621	298.097	339.831	342.73	338.819	303.791	42.2512	0.13908	protein_coding
ENSG00000116675.11	DNAJC6	359.361	265.335	318.657	272.526	327.521	264.392	279.779	292.724	295.771	351.467	313.478	303.728	33.3137	0.109682	protein_coding
ENSG00000178568.9	ERBB4	322.265	260.342	240.727	354.272	365.231	277.95	220.093	283.319	331.609	398.78	285.791	303.671	43.5646	0.14346	protein_coding
ENSG00000118482.7	PHF3	324.544	261.729	233.791	316.738	356.897	370.789	197.245	313.472	313.269	318.496	330.059	303.366	51.2389	0.168901	protein_coding
ENSG00000130203.5	APOE	173.049	392.94	358.642	325.719	263.975	247.82	472.361	302.426	323.177	266.897	201.477	302.589	67.7144	0.223783	protein_coding
ENSG00000122012.9	SV2C	321.436	285.308	419.436	250.075	247.516	359.301	373.972	179.724	350.583	331.685	209.298	302.576	76.6379	0.253285	protein_coding
ENSG00000205542.6	TMSB4X	334.699	297.929	279.488	262.739	307.103	285.294	312.887	291.38	340.885	300.363	314.573	302.486	52.5267	0.17365	protein_coding
ENSG00000131089.9	ARHGEF9	323.301	283.782	395.567	312.248	272.309	227.671	378.635	205.399	301.674	367.623	257.947	302.378	44.1294	0.145941	protein_coding
ENSG00000112159.7	MDN1	255.946	281.285	360.274	313.629	271.475	335.574	326.409	306.606	291.766	302.835	280.316	302.374	46.1388	0.152588	protein_coding
ENSG00000136156.8	ITM2B	312.317	296.265	215.226	295.898	347.522	307.704	194.447	302.874	362.599	304.484	383.401	302.067	43.1781	0.142942	protein_coding
ENSG00000152795.13	HNRNPDL	384.852	255.071	246.643	311.787	343.355	278.327	192.582	315.413	329.501	312.891	337.099	300.684	52.4111	0.174306	protein_coding
ENSG00000082805.15	ERC1	286.826	287.804	361.702	317.544	280.018	330.113	369.775	247.643	274.69	308.77	240.896	300.526	45.8747	0.152648	protein_coding
ENSG00000038219.8	BOD1L1	339.051	262.422	275.408	316.968	335.021	285.106	242.009	315.264	300.831	308.935	318.953	299.997	34.952	0.116508	protein_coding
ENSG00000070214.11	SLC44A1	359.154	286.556	252.763	212.08	330.229	320.132	166.935	463.79	268.576	237.883	398.418	299.683	61.5478	0.205376	protein_coding
ENSG00000204843.8	DCTN1	281.645	354.658	455.341	271.144	247.307	217.313	471.428	260.182	252.976	267.227	213.365	299.326	83.5806	0.279229	protein_coding
ENSG00000102908.16	NFAT5	289.52	270.328	296.625	329.403	328.354	342.918	241.077	276.453	317.907	299.868	289.545	298.363	63.4625	0.212702	protein_coding
ENSG00000135976.12	ANKRD36	385.474	181.837	227.263	360.95	339.396	342.165	170.665	330.937	277.22	319.321	334.752	297.271	53.1944	0.178942	protein_coding
ENSG00000111716.8	LDHB	337.808	299.039	279.08	293.02	299.185	270.983	273.718	287.947	302.096	314.045	313.009	297.266	50.986	0.171516	protein_coding
ENSG00000131051.16	RBM39	332.834	240.785	244.807	318.005	320.02	320.509	230.818	314.07	314.534	302.506	313.165	295.641	28.4772	0.0963236	protein_coding
ENSG00000156052.6	GNAQ	319.57	262.699	250.723	321.574	332.104	314.671	185.587	268.243	318.75	336.63	315.199	293.25	40.1189	0.136808	protein_coding
ENSG00000174748.14	RPL15	323.094	239.536	226.651	325.603	335.021	286.989	221.492	290.037	310.528	347.346	305.031	291.939	43.1655	0.147858	protein_coding
ENSG00000077809.8	GTF2I	294.908	264.919	273.98	306.836	295.227	303.372	250.869	328.997	284.387	299.868	300.338	291.246	33.1793	0.113922	protein_coding
ENSG00000151025.9	GPR158	451.378	237.733	324.369	267.23	337.521	215.242	262.993	202.264	330.345	324.431	249.969	291.225	50.3702	0.17296	protein_coding
ENSG00000104093.9	DMXL2	360.397	235.653	277.04	319.616	325.854	248.95	220.56	267.049	323.177	357.732	265.925	291.087	58.2613	0.200151	protein_coding
ENSG00000170017.8	ALCAM	411.794	242.31	240.523	257.789	324.187	290.002	179.525	283.916	334.561	318.826	314.573	290.728	52.6343	0.181043	protein_coding
ENSG00000100664.6	EIF5	354.18	249.245	238.483	318.005	307.103	276.067	225.222	227.193	332.242	325.091	342.573	290.491	52.6747	0.18133	protein_coding
ENSG00000112697.11	TMEM30A	356.045	245.778	223.998	286.688	321.895	321.639	179.525	270.93	344.68	335.971	307.065	290.383	49.6749	0.171067	protein_coding
ENSG00000147526.15	TACC1	277.5	301.397	261.944	280.125	294.81	343.86	228.953	301.381	315.377	299.044	287.199	290.144	42.2918	0.145761	protein_coding
ENSG00000078328.15	RBFOX1	306.928	239.398	401.484	280.125	282.726	284.165	316.617	188.083	344.891	322.618	216.807	289.44	45.0624	0.155688	protein_coding
ENSG00000145495.10	2006-03-01	302.162	279.898	227.671	297.51	322.937	295.275	192.582	278.692	310.95	346.851	326.462	289.181	50.4083	0.174314	protein_coding
ENSG00000198836.4	OPA1	392.52	231.492	252.355	298.547	316.687	248.95	203.306	241.822	363.021	327.893	303.78	289.125	49.7825	0.172184	protein_coding
ENSG00000171368.10	TPPP	219.886	335.379	426.984	232.228	230.848	259.307	474.226	305.262	214.819	227.003	246.528	288.406	71.9165	0.249358	protein_coding
ENSG00000144357.12	UBR3	371.381	243.004	264.8	301.31	318.978	251.963	207.037	280.334	301.674	326.245	302.998	288.157	67.2893	0.233516	protein_coding
ENSG00000102804.10	TSC22D1	260.299	321.647	285.404	261.128	250.224	376.438	297.965	241.225	313.269	313.386	246.684	287.97	41.3373	0.143547	protein_coding
ENSG00000174231.12	PRPF8	248.071	337.043	359.458	268.036	246.474	253.469	395.888	265.407	248.549	275.635	268.584	287.874	44.6255	0.155017	protein_coding
ENSG00000163630.6	SYNPR	400.188	219.286	290.3	359.338	281.268	298.853	209.835	146.586	347.842	334.817	249.5	285.256	61.2524	0.214728	protein_coding
ENSG00000079841.14	RIMS1	376.77	206.803	289.892	290.257	321.062	278.703	250.403	244.509	305.679	315.859	254.662	284.964	59.1266	0.207488	protein_coding
ENSG00000138757.10	G3BP2	334.699	248.413	273.164	286.342	295.227	265.522	255.998	234.657	297.669	356.083	286.573	284.941	39.3647	0.138151	protein_coding
ENSG00000101290.9	CDS2	272.94	297.652	272.96	276.21	305.644	268.346	242.476	277.946	293.663	351.467	267.645	284.268	30.8264	0.108441	protein_coding
ENSG00000147548.12	WHSC1L1	272.733	238.704	259.903	301.425	326.479	348.379	243.874	267.198	282.49	307.451	277.813	284.223	29.674	0.104404	protein_coding
ENSG00000135298.9	BAI3	309.208	239.675	281.324	298.547	321.27	300.924	255.066	223.461	291.977	343.389	261.545	284.217	33.4293	0.117619	protein_coding
ENSG00000073910.15	FRY	327.238	245.084	356.398	296.359	275.017	268.535	302.628	221.67	297.879	292.944	242.148	284.173	35.9577	0.126535	protein_coding
ENSG00000124788.13	ATXN1	281.23	252.158	317.229	276.556	307.311	288.872	273.251	260.779	300.831	301.187	261.858	283.751	30.02	0.105797	protein_coding
ENSG00000166165.8	CKB	207.866	328.166	461.053	252.953	212.93	174.755	597.796	204.056	249.603	242.169	186.147	283.409	90.1714	0.318168	protein_coding
ENSG00000168385.13	2002-09-01	249.315	298.346	194.01	273.332	307.103	329.171	255.066	313.472	305.679	256.017	334.439	283.268	93.4441	0.329879	protein_coding
ENSG00000169398.15	PTK2	296.566	252.574	267.86	277.822	309.811	284.541	230.352	341.834	275.744	287.174	289.076	283.032	34.4567	0.121741	protein_coding
ENSG00000021300.9	PLEKHB1	209.109	410.971	294.788	271.029	222.306	291.885	283.976	396.916	246.441	222.222	255.131	282.252	49.1245	0.174045	protein_coding
ENSG00000080493.9	SLC4A4	227.968	271.438	225.631	321.459	323.562	340.658	189.784	254.062	311.582	330.531	303.936	281.874	56.645	0.200959	protein_coding
ENSG00000170315.9	UBB	253.045	327.334	325.185	251.341	255.016	248.385	403.349	242.867	250.446	288.493	253.723	281.744	48.4204	0.171859	protein_coding
ENSG00000129625.8	REEP5	349.621	232.324	246.235	260.206	324.395	257.236	201.441	224.207	343.837	348.829	310.819	281.741	50.3644	0.178761	protein_coding
ENSG00000139644.8	TMBIM6	246.413	336.488	238.687	271.95	284.185	284.729	221.492	326.011	271.528	276.789	339.132	281.582	45.4155	0.161287	protein_coding
ENSG00000168959.10	GRM5	380.707	235.792	312.945	303.152	320.645	239.158	225.689	171.216	308.42	316.683	270.461	280.442	47.3348	0.168786	protein_coding
ENSG00000203879.7	GDI1	237.916	334.824	431.472	254.45	223.347	201.307	486.816	215.848	239.062	249.093	204.606	279.886	75.9919	0.27151	protein_coding
ENSG00000110427.10	KIAA1549L	321.85	249.8	357.01	273.217	298.352	218.255	287.24	212.415	305.047	310.419	241.679	279.571	71.7979	0.256814	protein_coding
ENSG00000139613.7	SMARCC2	253.667	272.409	370.679	275.174	261.058	268.911	394.023	244.956	244.122	247.939	241.991	279.539	46.6584	0.166912	protein_coding
ENSG00000100731.11	PCNX	289.105	258.816	295.809	293.941	288.56	281.34	257.863	244.21	294.717	299.538	267.489	279.217	37.5597	0.134518	protein_coding
ENSG00000187164.13	KIAA1598	298.017	244.252	237.055	241.209	286.893	315.236	248.537	444.683	239.906	228.322	287.199	279.21	43.82	0.156943	protein_coding
ENSG00000064042.13	LIMCH1	293.458	271.576	257.659	245.354	277.309	292.827	219.161	400.498	242.014	245.302	323.02	278.925	53.7267	0.19262	protein_coding
ENSG00000107331.12	ABCA2	207.451	367.419	459.829	189.743	166.677	201.307	569.818	361.09	182.775	160.897	194.594	278.327	99.7105	0.358249	protein_coding
ENSG00000156113.16	KCNMA1	313.975	253.407	319.881	293.941	290.643	241.417	274.184	191.069	314.112	309.759	258.729	278.283	97.5976	0.350713	protein_coding
ENSG00000049759.12	NEDD4L	307.136	267.831	332.53	259.746	257.516	316.743	275.117	196.293	328.869	298.384	220.561	278.248	39.7867	0.14299	protein_coding
ENSG00000110422.7	HIPK3	299.882	277.263	209.31	283.234	298.769	327.288	189.317	295.709	268.998	264.425	324.897	276.281	41.4964	0.150196	protein_coding
ENSG00000056097.11	ZFR	303.405	251.049	264.596	280.355	286.476	341.035	231.751	241.971	276.166	288.328	273.746	276.262	35.5671	0.128744	protein_coding
ENSG00000164061.4	BSN	150.045	356.6	597.125	224.86	174.594	224.093	632.768	212.116	179.613	161.391	123.264	276.043	121.978	0.44188	protein_coding
ENSG00000177565.11	TBL1XR1	332.627	230.105	214.002	272.181	323.562	290.379	156.21	254.808	314.744	315.859	305.97	273.677	125.877	0.459948	protein_coding
ENSG00000075151.15	EIF4G3	287.655	254.239	269.084	277.592	291.268	251.398	276.982	304.964	267.101	286.02	239.645	273.268	39.3848	0.144125	protein_coding
ENSG00000138326.14	RPS24	330.969	216.651	202.17	281.622	309.186	304.691	205.172	283.916	263.517	285.031	322.707	273.239	33.7925	0.123674	protein_coding
ENSG00000125648.10	SLC25A23	174.085	347.307	553.876	221.866	193.345	239.911	564.688	188.531	193.527	187.933	136.56	272.875	106.601	0.390658	protein_coding
ENSG00000173517.6	PEAK1	269.003	257.568	349.462	276.095	285.226	273.619	255.998	274.811	251.5	254.863	253.254	272.854	103.654	0.379886	protein_coding
ENSG00000114857.13	NKTR	296.152	236.901	228.283	324.452	268.975	312.411	225.689	296.903	254.873	263.765	291.109	272.683	29.649	0.108731	protein_coding
ENSG00000138758.7	2011-09-01	298.224	252.713	264.392	299.813	287.101	293.768	245.273	229.283	273.425	260.303	294.081	272.58	28.0915	0.103058	protein_coding
ENSG00000175216.10	CKAP5	280.194	273.518	255.823	269.187	277.517	264.957	255.066	253.614	277.852	287.834	294.707	271.843	18.5889	0.0683812	protein_coding
ENSG00000123119.7	NECAB1	360.605	176.289	212.982	249.614	300.436	324.087	190.716	230.029	368.923	336.301	236.673	271.514	47.4365	0.174711	protein_coding
ENSG00000105290.7	APLP1	235.015	307.916	477.986	206.093	203.763	159.69	548.368	274.96	207.44	182.987	175.667	270.899	98.1904	0.362462	protein_coding
ENSG00000156642.12	NPTN	337.393	218.731	291.932	269.187	277.517	227.294	273.251	200.772	330.555	304.484	233.388	269.501	91.698	0.340252	protein_coding
ENSG00000111642.10	CHD4	259.262	291.411	303.357	262.049	249.807	240.476	318.016	280.931	231.684	249.258	274.997	269.204	35.6117	0.132285	protein_coding
ENSG00000138448.7	ITGAV	289.52	240.369	208.29	293.481	274.809	346.873	184.188	254.659	308.842	272.502	287.668	269.2	35.8916	0.133327	protein_coding
ENSG00000132535.14	DLG4	208.695	313.187	481.862	238.561	197.512	204.696	561.89	165.394	215.662	216.947	146.571	268.271	95.1321	0.354612	protein_coding
ENSG00000135387.15	CAPRIN1	307.136	252.713	240.931	262.624	287.31	262.885	220.093	246.449	293.031	279.756	294.707	267.967	91.7734	0.34248	protein_coding
ENSG00000146122.12	DAAM2	197.711	380.595	288.872	180.417	207.305	197.917	361.382	436.324	196.478	199.802	292.673	267.225	63.5711	0.237893	protein_coding
ENSG00000160584.11	SIK3	224.86	295.294	402.912	224.169	234.806	259.872	355.32	266.899	236.743	227.497	201.321	266.336	73.9476	0.277648	protein_coding
ENSG00000125814.13	NAPB	314.804	228.163	225.835	300.158	294.185	217.69	221.492	213.908	298.301	379.162	235.421	266.284	55.4957	0.208408	protein_coding
ENSG00000115808.7	STRN	379.878	217.067	276.224	262.279	342.73	224.093	153.412	251.823	286.495	261.952	268.115	265.824	54.624	0.205489	protein_coding
ENSG00000169862.14	CTNND2	210.145	318.873	301.113	243.397	230.64	243.112	359.05	281.827	254.03	245.961	232.606	265.523	50.6515	0.190761	protein_coding
ENSG00000159176.9	CSRP1	204.964	394.881	283.364	206.093	247.516	259.495	257.397	345.417	225.781	197.989	294.863	265.251	51.3727	0.193676	protein_coding
ENSG00000196262.9	PPIA	317.498	258.677	260.72	262.97	264.6	212.794	223.824	255.107	275.744	327.893	256.539	265.124	47.4539	0.178987	protein_coding
ENSG00000149970.10	CNKSR2	275.22	223.031	289.484	238.446	290.852	328.23	263.459	178.829	355.01	266.733	202.572	264.715	41.9667	0.158536	protein_coding
ENSG00000196776.10	CD47	322.265	221.228	210.738	272.756	311.895	268.723	162.272	236.149	317.274	302.506	277.969	263.98	49.2502	0.186568	protein_coding
ENSG00000100167.15	2003-09-01	229.419	296.681	344.362	278.743	228.139	238.404	327.808	205.399	241.592	289.977	216.65	263.38	46.6597	0.177157	protein_coding
ENSG00000015171.14	ZMYND11	281.852	230.105	234.607	277.822	305.853	265.71	191.183	274.363	266.047	278.272	290.484	263.3	38.3711	0.145732	protein_coding
ENSG00000153147.5	SMARCA5	302.784	217.067	202.782	264.927	291.06	276.067	160.873	300.635	289.447	285.031	303.31	263.089	39.0382	0.148384	protein_coding
ENSG00000107290.9	SETX	288.069	231.63	227.671	285.767	283.143	268.158	179.525	263.168	287.971	275.14	298.305	262.595	40.3016	0.153474	protein_coding
ENSG00000138071.9	ACTR2	327.031	203.613	216.042	291.178	310.853	276.255	184.654	231.522	297.669	283.053	264.204	262.37	39.6672	0.151188	protein_coding
ENSG00000137497.13	NUMA1	176.986	344.117	359.866	214.613	179.803	231.625	510.598	270.631	207.651	200.132	186.773	262.072	76.7554	0.292879	protein_coding
ENSG00000073921.13	PICALM	304.234	227.331	210.738	240.864	308.978	306.197	144.086	312.428	266.047	260.633	296.115	261.605	78.5196	0.300146	protein_coding
ENSG00000073969.14	NSF	316.462	260.203	301.725	251.571	268.142	219.761	260.661	167.633	329.08	287.999	212.27	261.41	48.0895	0.183962	protein_coding
ENSG00000123684.8	LPGAT1	346.305	207.08	231.343	255.946	310.853	236.521	146.884	268.392	278.484	306.462	286.26	261.321	49.2166	0.188338	protein_coding
ENSG00000118473.17	SGIP1	307.965	216.789	272.552	276.095	305.436	258.366	244.341	191.815	274.901	303.66	220.874	261.163	45.4525	0.174039	protein_coding
ENSG00000116127.13	ALMS1	264.029	231.63	232.975	302.461	266.267	268.346	219.627	274.662	249.814	288.328	268.74	260.625	31.2455	0.119887	protein_coding
ENSG00000107186.12	MPDZ	252.838	263.116	221.142	276.556	231.473	286.801	225.689	283.021	248.76	232.938	336.473	259.891	28.6678	0.110307	protein_coding
ENSG00000198932.8	GPRASP1	271.075	243.975	321.513	284.27	256.058	215.619	318.482	211.37	251.922	275.964	208.047	259.845	35.2476	0.135649	protein_coding
ENSG00000048649.9	RSF1	256.983	241.756	232.567	267.115	302.311	259.872	212.632	266.153	270.263	278.437	260.919	259.001	31.0407	0.119848	protein_coding
ENSG00000137154.8	RPS6	269.003	269.357	233.587	234.992	257.308	275.879	274.65	300.784	229.154	226.673	274.059	258.677	22.8853	0.0884705	protein_coding
ENSG00000113013.8	HSPA9	295.945	262.561	241.135	257.328	288.143	239.911	204.239	264.66	263.306	240.521	270.774	257.138	23.6328	0.0919068	protein_coding
ENSG00000154654.10	NCAM2	298.017	214.57	179.117	268.036	317.728	269.288	149.682	246.748	286.074	290.801	302.372	256.585	40.2165	0.156738	protein_coding
ENSG00000213639.5	PPP1CB	306.721	203.335	176.465	291.178	304.602	295.463	149.216	230.029	300.62	283.383	277.657	256.243	52.7826	0.205987	protein_coding
ENSG00000173726.6	TOMM20	301.54	216.789	240.115	261.243	275.017	205.073	226.155	223.163	287.549	304.319	277.344	256.21	45.0838	0.175964	protein_coding
ENSG00000186716.15	BCR	226.725	261.174	437.185	207.589	178.345	230.495	524.12	183.755	221.143	180.185	147.041	254.341	82.9207	0.326021	protein_coding
ENSG00000139116.13	KIF21A	270.454	216.512	203.19	272.756	296.894	241.794	215.43	259.137	254.663	294.098	267.645	253.87	82.1741	0.323685	protein_coding
ENSG00000124422.7	USP22	205.379	286.14	293.972	230.847	191.262	234.262	414.54	220.625	240.327	267.887	205.231	253.679	47.3898	0.18681	protein_coding
ENSG00000059758.3	CDK17	327.446	210.687	200.13	265.042	301.686	231.813	166.935	215.699	308.631	299.209	258.26	253.231	55.041	0.217355	protein_coding
ENSG00000104290.6	FZD3	295.945	227.608	177.893	312.248	307.519	228.612	166.003	187.337	270.684	289.977	320.83	253.151	52.4474	0.207179	protein_coding
ENSG00000169045.13	HNRNPH1	275.427	228.024	239.911	239.021	248.766	305.067	201.441	264.959	265.414	242.334	270.148	252.774	43.1457	0.170689	protein_coding
ENSG00000135439.7	AGAP2	184.033	285.308	511.851	226.932	169.177	175.884	555.829	166.14	180.878	188.922	133.119	252.552	99.3087	0.393221	protein_coding
ENSG00000109107.9	ALDOC	157.298	321.093	281.732	263.2	240.223	234.638	340.398	206.593	273.214	256.182	201.164	252.34	103.902	0.411753	protein_coding
ENSG00000154229.7	PRKCA	193.359	293.214	255.211	248.347	242.724	248.197	263.925	267.049	234.003	268.711	252.628	251.579	39.516	0.157072	protein_coding
ENSG00000100650.11	SRSF5	283.924	209.854	232.975	276.325	253.558	251.775	213.565	262.72	250.236	239.861	289.232	251.275	24.4084	0.0971383	protein_coding
ENSG00000177098.4	SCN4B	315.84	257.984	435.961	202.408	200.221	178.333	355.32	170.917	234.424	233.102	176.136	250.968	59.9448	0.238855	protein_coding
ENSG00000174501.10	ANKRD36C	309.208	184.472	240.523	313.399	278.768	264.392	144.086	270.78	254.03	248.928	250.595	250.835	66.3265	0.264423	protein_coding
ENSG00000183166.6	CALN1	238.123	242.033	332.734	255.716	225.431	231.06	317.083	171.813	280.171	270.359	193.03	250.687	46.6253	0.18599	protein_coding
ENSG00000171988.13	JMJD1C	272.733	205.277	221.142	269.187	298.977	276.632	167.401	273.318	265.625	246.456	253.723	250.043	41.3895	0.165529	protein_coding
ENSG00000136153.15	LMO7	269.832	203.197	323.553	266.193	242.932	245.184	274.65	171.663	277.43	265.414	196.002	248.732	38.9835	0.156729	protein_coding
ENSG00000075539.9	FRYL	266.93	217.483	195.642	205.747	272.517	291.885	152.48	360.046	243.489	227.333	295.02	248.052	48.4506	0.195324	protein_coding
ENSG00000155511.13	GRIA1	281.23	261.451	235.423	238.1	253.974	211.099	296.566	179.724	209.338	321.299	232.137	247.304	47.5566	0.1923	protein_coding
ENSG00000123983.9	ACSL3	262.578	210.409	178.301	249.153	289.81	304.691	128.232	240.926	284.598	303.825	266.394	247.174	46.5641	0.188386	protein_coding
ENSG00000197969.7	VPS13A	267.759	197.233	201.558	264.582	273.142	291.509	195.846	202.563	297.458	277.943	245.433	246.82	46.0591	0.18661	protein_coding
ENSG00000111674.4	ENO2	219.679	301.813	385.163	224.745	191.47	160.254	401.95	179.575	212.711	254.039	166.907	245.301	62.5822	0.255124	protein_coding
ENSG00000065526.6	SPEN	198.333	270.328	261.332	214.843	215.639	284.353	315.685	271.228	212.5	232.113	221.5	245.259	61.7811	0.251901	protein_coding
ENSG00000244754.4	N4BP2L2	251.18	208.606	205.842	262.509	265.85	317.873	156.677	258.689	269.841	236.4	262.327	245.072	38.0143	0.155115	protein_coding
ENSG00000113742.8	CPEB4	223.409	219.841	203.802	245.239	253.974	309.775	180.924	270.93	277.22	278.272	232.293	245.062	38.1891	0.155834	protein_coding
ENSG00000152234.11	ATP5A1	297.188	245.639	248.479	224.284	242.515	161.573	248.537	239.284	281.014	257.006	243.712	244.476	34.2291	0.14001	protein_coding
ENSG00000128731.11	HERC2	236.673	241.756	311.109	234.877	207.513	214.865	343.196	227.939	228.943	237.389	202.259	244.229	37.266	0.152586	protein_coding
ENSG00000079246.11	XRCC5	271.49	225.389	213.186	251.111	265.225	225.034	208.436	229.283	260.776	268.216	259.042	243.381	33.3189	0.1369	protein_coding
ENSG00000149187.13	CELF1	251.18	252.436	280.712	248.232	234.181	226.352	278.381	202.264	246.441	250.412	206.013	243.328	23.1486	0.0951334	protein_coding
ENSG00000164176.8	EDIL3	327.031	197.094	183.605	151.979	296.477	236.71	115.642	392.438	232.106	215.133	321.143	242.669	58.6748	0.24179	protein_coding
ENSG00000164742.10	ADCY1	327.653	146.746	278.672	230.041	306.686	119.955	255.998	210.325	319.382	278.272	193.186	242.447	73.0172	0.301167	protein_coding
ENSG00000182534.9	MXRA7	286.619	222.615	319.677	235.337	229.598	186.053	271.386	201.966	256.349	238.872	217.745	242.383	53.4524	0.220528	protein_coding
ENSG00000135837.11	CEP350	230.663	215.541	199.11	244.433	250.016	289.249	199.11	264.81	258.036	254.039	257.165	242.015	32.3058	0.133487	protein_coding
ENSG00000166734.14	CASC4	267.967	226.776	172.385	252.492	272.725	250.456	148.283	251.375	260.987	241.675	310.663	241.435	36.1719	0.14982	protein_coding
ENSG00000166710.13	B2M	268.174	188.494	138.112	185.599	268.975	263.827	102.12	354.373	419.519	182.987	281.411	241.235	70.1566	0.290822	protein_coding
ENSG00000127483.13	HP1BP3	219.679	203.197	222.774	235.452	215.43	384.159	215.43	233.462	243.7	236.729	242.617	241.148	71.2217	0.295344	protein_coding
ENSG00000100380.8	ST13	243.097	232.463	199.722	237.294	247.099	259.495	206.104	282.872	222.408	231.124	288.294	240.907	38.1138	0.15821	protein_coding
ENSG00000021645.13	NRXN3	274.806	219.286	287.648	245.469	274.601	175.508	271.852	208.982	205.754	287.009	192.717	240.33	33.5192	0.139471	protein_coding
ENSG00000100316.11	RPL3	217.606	289.607	292.952	239.367	192.304	206.391	330.606	224.506	194.792	232.938	222.438	240.319	40.9616	0.170447	protein_coding
ENSG00000104435.9	STMN2	293.872	177.953	210.738	216.57	303.352	220.891	183.722	201.369	283.966	329.871	220.561	240.261	46.517	0.193611	protein_coding
ENSG00000139364.6	TMEM132B	282.681	210.409	287.852	234.646	258.35	208.463	237.813	171.663	261.83	271.019	217.589	240.21	42.9295	0.178716	protein_coding
ENSG00000101439.4	CST3	139.89	352.716	320.697	259.746	203.763	198.67	336.668	191.666	248.127	196.505	193.186	240.149	52.8474	0.220061	protein_coding
ENSG00000164076.12	CAMKV	224.445	244.114	361.702	238.446	193.345	192.456	407.545	144.347	225.57	244.148	164.091	240.019	71.095	0.296205	protein_coding
ENSG00000185787.10	MORF4L1	259.884	227.331	202.986	253.874	259.6	238.781	198.177	242.568	209.759	269.04	265.612	238.874	56.1594	0.235101	protein_coding
ENSG00000215301.5	DDX3X	322.679	220.396	164.429	228.89	227.723	213.735	196.778	296.903	236.533	231.289	287.355	238.792	35.6596	0.149333	protein_coding
ENSG00000126351.8	THRA	186.727	266.028	325.389	234.646	178.136	235.203	424.799	164.648	220.511	222.717	167.532	238.758	60.9556	0.255303	protein_coding
ENSG00000155506.12	LARP1	211.803	275.46	311.721	217.837	216.68	206.015	333.404	230.029	216.505	209.528	196.471	238.678	61.0489	0.25578	protein_coding
ENSG00000069712.9	KIAA1107	267.759	167.273	193.806	248.117	268.975	237.463	161.806	213.908	309.896	317.013	236.047	238.369	46.8412	0.196507	protein_coding
ENSG00000033627.10	ATP6V0A1	226.932	248.552	297.645	225.896	216.264	225.599	302.162	203.309	219.668	245.631	205.544	237.927	41.5804	0.174761	protein_coding
ENSG00000162599.11	NFIA	184.654	284.198	159.125	263.545	255.016	283.788	135.693	264.959	242.857	218.925	323.489	237.841	44.955	0.189013	protein_coding
ENSG00000131437.11	KIF3A	272.526	190.991	222.366	246.275	263.975	228.424	172.064	215.4	257.614	280.91	262.796	237.577	45.3811	0.191017	protein_coding
ENSG00000166206.9	GABRB3	289.313	186.969	238.075	247.657	244.807	239.911	228.953	152.557	265.414	309.1	210.237	237.545	37.8492	0.159335	protein_coding
ENSG00000099204.14	ABLIM1	183.204	252.297	212.778	240.979	218.347	302.808	200.975	258.988	224.727	235.575	274.684	236.851	37.6006	0.158752	protein_coding
ENSG00000187240.9	DYNC2H1	277.707	236.346	131.992	287.494	255.224	185.865	156.677	245.255	241.171	238.048	349.456	236.839	47.2557	0.199526	protein_coding
ENSG00000108848.11	LUC7L3	253.667	193.072	214.614	275.75	244.599	250.645	185.587	250.181	218.403	259.644	255.288	236.495	45.6406	0.192987	protein_coding
ENSG00000088538.12	DOCK3	235.015	213.322	307.233	231.768	217.514	208.651	306.359	203.757	234.214	241.18	201.477	236.408	31.8864	0.134879	protein_coding
ENSG00000145592.9	RPL37	255.739	198.758	228.895	240.403	226.264	249.892	233.15	261.526	218.403	240.356	239.019	235.673	27.831	0.118092	protein_coding
ENSG00000023287.8	RB1CC1	273.562	182.253	183.809	248.232	274.184	247.443	158.075	226.596	279.117	263.435	250.595	235.209	30.8017	0.130954	protein_coding
ENSG00000164190.12	NIPBL	235.015	207.635	198.702	236.604	269.809	277.95	165.07	271.527	235.479	228.981	260.45	235.202	36.7882	0.156411	protein_coding
ENSG00000083799.13	CYLD	312.317	194.459	193.194	235.222	265.225	214.865	158.075	209.131	262.463	281.734	259.98	235.151	38.6537	0.164378	protein_coding
ENSG00000145864.8	GABRB2	312.524	165.886	210.534	231.423	288.768	237.086	161.806	159.125	294.928	311.902	207.89	234.716	50.6706	0.215881	protein_coding
ENSG00000066248.10	NGEF	224.653	223.031	374.555	211.389	213.555	156.112	394.955	184.501	224.305	203.923	153.298	233.116	66.9057	0.287006	protein_coding
ENSG00000067369.9	TP53BP1	241.439	242.865	239.503	244.203	228.764	212.606	250.403	223.163	226.414	236.894	216.65	232.991	54.0684	0.232062	protein_coding
ENSG00000171914.10	TLN2	271.49	247.72	279.08	200.451	208.346	158.183	348.792	206.145	219.878	208.869	212.583	232.867	35.6001	0.152877	protein_coding
ENSG00000104725.9	NEFL	236.88	216.373	293.36	195.846	241.265	177.579	336.202	185.397	224.516	261.292	190.527	232.658	47.8793	0.205793	processed_transcript
ENSG00000160007.13	ARHGAP35	211.803	238.982	290.096	227.278	217.722	256.859	264.392	213.311	217.77	219.749	201.008	232.634	37.7973	0.162476	protein_coding
ENSG00000163349.17	HIPK1	239.574	285.724	183.401	250.88	198.762	219.008	202.374	234.507	209.338	220.574	307.065	231.928	31.2498	0.134739	protein_coding
ENSG00000100473.11	COCH	276.464	182.669	300.093	235.798	137.509	357.983	224.756	108.82	324.02	207.715	194.125	231.814	57.8704	0.249642	protein_coding
ENSG00000249614.1	RP11-703G6.1	182.789	215.541	286.832	270.684	242.724	275.69	231.284	274.363	181.932	203.429	182.862	231.648	58.903	0.254278	lincRNA
ENSG00000154305.12	MIA3	220.715	203.752	237.871	249.499	263.142	234.638	201.441	193.308	247.495	257.171	233.857	231.172	31.8343	0.137709	protein_coding
ENSG00000154277.8	UCHL1	262.578	221.505	282.548	224.86	207.096	193.398	274.184	166.14	261.198	266.073	182.08	231.06	31.5635	0.136603	protein_coding
ENSG00000044574.7	HSPA5	183.204	235.514	265.208	192.737	192.512	354.782	235.947	227.044	231.262	221.728	197.41	230.668	42.3034	0.183395	protein_coding
ENSG00000225783.2	MIAT	149.63	236.346	331.714	256.868	178.345	296.781	336.202	204.951	167.386	227.827	151.108	230.651	56.3034	0.244107	lincRNA
ENSG00000143248.8	RGS5	232.942	167.967	252.967	230.271	304.186	230.872	138.957	303.173	256.349	233.927	176.918	229.866	57.9217	0.25198	protein_coding
ENSG00000131242.11	RAB11FIP4	220.3	231.076	315.597	201.142	185.012	196.411	340.865	261.227	184.462	228.487	155.644	229.111	51.9315	0.226665	protein_coding
ENSG00000171992.8	SYNPO	187.763	270.328	459.217	188.016	152.301	184.923	415.006	152.258	191.208	183.647	133.744	228.947	82.91	0.362137	protein_coding
ENSG00000162706.8	CADM3	186.934	304.865	362.518	208.856	152.301	210.534	381.899	147.631	194.37	202.44	165.499	228.895	92.1653	0.402653	protein_coding
ENSG00000106261.12	ZKSCAN1	238.745	223.725	207.474	229.465	238.973	208.651	226.155	247.046	226.414	224.2	246.997	228.895	56.2886	0.245914	protein_coding
ENSG00000186868.11	MAPT	182.168	257.013	340.078	196.191	191.054	197.917	356.253	231.82	186.991	222.222	152.672	228.58	44.9355	0.196585	protein_coding
ENSG00000259380.1	RP11-346D14.1	189.628	195.846	267.452	285.191	233.14	274.184	223.824	276.901	180.878	197.494	188.337	228.443	51.8996	0.227188	lincRNA
ENSG00000145087.8	STXBP5L	253.252	181.976	225.018	233.725	282.726	219.008	150.148	196.443	280.593	284.372	204.762	228.366	40.4723	0.177226	protein_coding
ENSG00000029725.12	RABEP1	245.17	199.313	216.858	237.41	248.974	232.002	190.25	237.343	240.327	227.827	236.047	228.32	32.282	0.141389	protein_coding
ENSG00000149311.13	ATM	255.532	196.817	167.693	231.768	241.474	286.048	155.744	256.45	250.236	218.101	251.533	228.309	29.8652	0.130811	protein_coding
ENSG00000154556.13	SORBS2	220.508	203.752	322.329	233.034	231.056	239.534	291.903	170.619	220.722	210.682	166.125	228.206	41.2174	0.180615	protein_coding
ENSG00000184702.13	2005-09-01	186.727	252.852	437.797	210.238	165.427	147.449	448.113	152.706	189.1	190.9	127.331	228.058	81.3145	0.356552	protein_coding
ENSG00000119596.13	YLPM1	203.514	230.243	276.224	229.005	205.638	233.32	299.83	220.476	185.516	219.42	205.388	228.052	78.4114	0.343831	protein_coding
ENSG00000136854.13	STXBP1	168.489	247.997	349.87	210.698	195.429	179.651	404.281	190.77	192.051	221.068	147.041	227.941	57.9628	0.254289	protein_coding
ENSG00000082641.11	NFE2L1	202.892	272.686	287.24	183.987	187.512	195.469	320.814	220.774	209.97	198.978	225.723	227.822	61.5917	0.27035	protein_coding
ENSG00000181656.6	GPR88	323.508	170.602	191.97	190.319	252.933	272.866	158.075	144.347	325.496	267.722	201.946	227.253	53.0969	0.233647	protein_coding
ENSG00000052126.10	PLEKHA5	261.128	192.239	203.19	255.025	259.808	271.924	167.401	203.011	240.327	200.626	241.991	226.97	49.294	0.217183	protein_coding
ENSG00000198825.7	INPP5F	210.974	197.787	237.259	215.188	236.89	237.651	188.851	196.741	276.376	294.263	202.728	226.792	32.7064	0.144213	protein_coding
ENSG00000139970.12	RTN1	266.101	229.827	243.175	221.636	223.972	183.229	246.672	181.366	226.203	266.403	204.606	226.654	29.9723	0.132238	protein_coding
ENSG00000174373.11	RALGAPA1	254.288	196.4	168.101	233.265	266.892	236.71	157.609	252.271	241.381	240.026	244.651	226.509	31.1079	0.137337	protein_coding
ENSG00000152102.13	FAM168B	233.771	221.783	245.011	210.007	221.264	203.19	243.874	192.86	249.392	244.148	225.097	226.4	27.4239	0.121131	protein_coding
ENSG00000101752.7	MIB1	252.423	195.707	186.053	242.13	236.057	234.45	166.935	221.521	227.046	245.137	277.969	225.948	25.0034	0.11066	protein_coding
ENSG00000104164.6	BLOC1S6	224.86	178.924	191.154	277.016	237.932	272.301	166.935	280.185	214.186	228.651	211.488	225.785	33.9271	0.150263	protein_coding
ENSG00000166974.8	MAPRE2	240.61	233.156	262.148	210.928	226.473	237.463	211.7	203.608	218.613	223.046	210.706	225.314	28.6285	0.127061	protein_coding
ENSG00000163681.10	SLMAP	271.697	173.792	222.162	236.834	249.807	223.339	170.665	201.369	248.549	255.193	221.969	225.034	24.7566	0.110013	protein_coding
ENSG00000107372.8	ZFAND5	217.399	272.547	165.857	238.791	230.223	237.275	167.868	192.263	281.225	232.278	239.176	224.991	33.3648	0.148294	protein_coding
ENSG00000178209.10	PLEC	143.827	346.614	341.506	198.379	121.049	151.78	530.648	219.58	146.515	122.156	150.326	224.762	90.8361	0.404144	protein_coding
ENSG00000128245.10	YWHAH	230.455	228.579	254.599	220.139	223.972	201.683	269.987	166.737	211.024	278.602	186.304	224.735	90.2172	0.401438	protein_coding
ENSG00000183049.8	CAMK1D	192.322	229.273	306.213	217.146	216.472	179.651	302.162	180.023	243.489	226.179	178.952	224.716	38.0089	0.169142	protein_coding
ENSG00000174197.12	MGA	216.156	194.32	201.15	229.35	243.765	256.106	193.98	251.674	214.819	245.137	225.254	224.701	33.9928	0.15128	protein_coding
ENSG00000136960.8	ENPP2	285.168	169.354	172.997	95.908	223.139	164.397	102.12	711.284	148.834	130.564	266.081	224.531	117.328	0.522545	protein_coding
ENSG00000164951.11	PDP1	307.757	197.787	252.355	236.489	262.517	151.78	176.261	141.51	253.819	281.404	205.544	224.293	121.862	0.543316	protein_coding
ENSG00000171735.14	CAMTA1	249.936	195.568	242.563	211.389	247.516	203.378	210.301	201.667	238.219	268.381	196.471	224.126	40.1974	0.179351	protein_coding
ENSG00000119707.9	RBM25	257.19	195.013	209.31	249.038	268.975	206.015	182.323	221.521	208.494	229.146	236.36	223.944	25.1112	0.112131	protein_coding
ENSG00000170004.12	CHD3	205.379	199.729	322.737	240.058	208.971	124.475	393.09	192.711	163.591	259.314	152.516	223.87	55.573	0.248238	protein_coding
ENSG00000105409.11	ATP1A3	145.693	264.78	359.05	174.315	179.595	136.339	468.164	215.4	162.116	240.191	115.755	223.763	89.0116	0.397793	protein_coding
ENSG00000100697.10	DICER1	250.765	185.859	174.629	229.696	269.392	232.943	145.019	270.631	216.505	228.487	256.539	223.679	76.8661	0.343645	protein_coding
ENSG00000156475.14	PPP2R2B	263.614	193.21	251.947	228.774	228.139	198.482	221.026	200.175	237.376	230.3	202.416	223.224	31.3143	0.140282	protein_coding
ENSG00000153904.14	DDAH1	167.868	266.583	138.112	276.671	264.808	261.567	104.451	207.34	243.911	242.829	281.098	223.203	43.6979	0.195776	protein_coding
ENSG00000137942.12	FNBP1L	260.091	168.66	247.051	212.886	278.768	272.301	170.665	172.858	247.073	226.673	194.438	222.86	49.5332	0.222261	protein_coding
ENSG00000112701.13	SENP6	261.749	171.296	171.365	248.347	253.349	254.599	135.227	258.391	224.516	221.563	247.623	222.548	40.5532	0.182222	protein_coding
ENSG00000113578.13	FGF1	210.974	237.317	182.789	191.701	241.89	244.43	155.278	334.52	207.23	171.283	267.176	222.235	45.0366	0.202653	protein_coding
ENSG00000115419.8	GLS	261.335	193.349	187.277	229.235	226.473	243.865	167.868	193.607	248.127	275.14	216.181	222.042	41.0404	0.184832	protein_coding
ENSG00000165757.8	KIAA1462	209.938	205.416	298.053	160.614	267.517	222.398	268.122	168.678	228.1	229.805	178.952	221.599	37.1525	0.167656	protein_coding
ENSG00000100320.18	RBFOX2	232.113	201.81	242.359	214.267	241.682	193.774	230.818	176.888	240.116	257.336	205.857	221.547	33.7646	0.152403	protein_coding
ENSG00000129636.8	ITFG1	375.112	166.441	190.133	230.041	242.307	141.423	160.407	159.871	256.56	272.008	242.304	221.51	48.7992	0.220303	protein_coding
ENSG00000112893.5	MAN2A1	274.598	198.481	168.101	160.729	271.892	260.814	102.586	343.924	183.197	192.549	276.718	221.235	65.621	0.296612	protein_coding
ENSG00000133687.11	TMTC1	209.109	195.707	233.179	238.561	193.971	293.204	208.436	163.155	256.56	245.796	195.064	221.158	52.9571	0.239454	protein_coding
ENSG00000163328.9	GPR155	222.373	177.676	178.097	231.653	233.348	281.151	159.941	194.353	282.068	258.16	212.427	221.022	37.2115	0.168361	protein_coding
ENSG00000189403.10	HMGB1	272.319	200.839	166.673	224.514	244.807	203.566	161.806	220.326	229.787	238.378	267.958	220.998	37.0436	0.16762	protein_coding
ENSG00000171617.9	ENC1	293.665	188.217	234.403	190.665	235.223	155.923	211.234	155.99	265.625	306.297	189.901	220.649	42.3247	0.191819	protein_coding
ENSG00000134138.15	MEIS2	255.117	200.978	246.235	231.998	232.098	211.476	200.509	154.348	241.171	247.28	204.918	220.557	39.9997	0.181358	protein_coding
ENSG00000058272.11	PPP1R12A	230.041	183.917	185.645	237.87	247.932	242.547	167.401	209.131	234.003	255.852	229.164	220.319	28.1176	0.127623	protein_coding
ENSG00000108256.4	NUFIP2	202.27	187.107	171.161	230.386	239.182	310.34	132.429	209.579	245.598	236.729	257.79	220.234	37.6579	0.170991	protein_coding
ENSG00000124177.10	CHD6	193.151	216.235	226.651	229.235	220.639	208.463	239.678	230.029	205.543	228.981	222.438	220.095	33.2621	0.151126	protein_coding
ENSG00000100614.13	PPM1A	259.055	181.976	164.021	219.103	263.767	243.489	145.485	196.891	252.133	253.379	239.332	219.875	29.3577	0.13352	protein_coding
ENSG00000116983.8	HPCAL4	245.791	197.094	215.838	208.971	163.552	235.203	278.847	114.94	246.652	342.4	169.253	219.867	49.8606	0.226776	protein_coding
ENSG00000168036.12	CTNNB1	233.357	228.856	203.19	224.86	234.39	185.865	191.183	224.954	197.954	240.851	251.377	219.712	43.8017	0.199359	protein_coding
ENSG00000153956.11	CACNA2D1	298.639	160.2	210.33	224.975	220.431	224.658	147.351	181.217	282.701	253.379	211.645	219.593	34.7004	0.158022	protein_coding
ENSG00000204186.3	ZDBF2	202.685	180.727	188.909	252.607	247.099	208.839	182.323	184.799	256.771	289.977	217.276	219.274	40.1342	0.183032	protein_coding
ENSG00000165671.14	NSD1	208.28	199.036	231.751	211.159	226.473	227.106	240.144	226.148	213.554	218.595	208.047	219.117	26.2394	0.11975	protein_coding
ENSG00000197603.9	C5orf42	229.005	189.882	213.39	251.341	258.558	213.359	142.221	222.864	227.257	227.827	232.449	218.923	22.7296	0.103825	protein_coding
ENSG00000164796.13	CSMD3	272.94	165.054	194.01	268.611	233.556	191.514	184.654	174.649	216.084	266.568	236.516	218.56	34.0154	0.155634	protein_coding
ENSG00000150867.9	PIP4K2A	216.156	186.553	211.554	148.755	207.513	237.463	191.649	363.33	234.846	175.404	228.226	218.313	45.6917	0.209294	protein_coding
ENSG00000198034.6	RPS4X	259.884	173.376	218.286	220.485	215.639	169.67	247.139	260.928	204.067	201.451	229.321	218.204	42.488	0.194717	protein_coding
ENSG00000069869.11	NEDD4	194.188	142.168	161.981	308.103	265.017	287.178	161.34	290.037	195.213	211.177	183.801	218.2	44.7649	0.205155	protein_coding
ENSG00000156467.5	UQCRB	258.848	181.976	182.381	226.932	238.973	189.443	189.784	216.147	252.554	233.927	228.695	218.151	44.023	0.2018	protein_coding
ENSG00000083642.14	PDS5B	233.771	176.566	170.753	222.672	255.641	233.885	156.21	218.087	229.365	270.359	229.164	217.861	30.6252	0.140572	protein_coding
ENSG00000082898.12	XPO1	219.679	177.953	168.509	216.8	237.307	277.009	155.278	205.548	243.279	261.128	231.98	217.679	35.2888	0.162114	protein_coding
ENSG00000139112.6	GABARAPL1	245.999	211.38	291.32	219.679	206.68	158.183	235.481	160.916	221.565	238.707	201.477	217.399	36.2331	0.166666	protein_coding
ENSG00000188994.8	ZNF292	232.942	182.392	162.389	235.452	269.809	248.385	135.227	227.79	223.251	229.311	243.243	217.29	37.1836	0.171124	protein_coding
ENSG00000183036.6	PCP4	259.055	173.792	326.409	192.392	232.515	197.164	288.639	139.421	248.76	192.713	136.717	217.052	48.7437	0.224571	protein_coding
ENSG00000197386.6	HTT	187.97	212.351	285.608	195.5	188.762	208.086	308.224	206.444	207.651	211.012	169.879	216.499	49.4178	0.228259	protein_coding
ENSG00000061918.8	GUCY1B3	291.385	181.421	224.814	225.09	210.847	188.501	214.498	144.048	233.581	262.446	204.606	216.476	38.8934	0.179666	protein_coding
ENSG00000115380.14	EFEMP1	190.872	274.212	133.42	209.777	255.641	247.82	166.935	228.835	176.872	170.129	323.646	216.196	46.1479	0.213454	protein_coding
ENSG00000070756.9	PABPC1	200.82	230.105	186.053	210.813	214.597	241.229	214.964	218.834	194.159	226.673	239.176	216.129	39.5343	0.18292	protein_coding
ENSG00000263934.2	SNORD3A	298.017	168.244	169.733	174.661	320.645	186.053	232.683	222.416	78.001	208.21	318.171	216.076	51.2107	0.237003	lincRNA
ENSG00000128585.13	MKLN1	185.691	205	137.704	214.152	225.431	301.866	152.946	240.329	234.846	233.102	242.617	215.789	58.4365	0.270803	protein_coding
ENSG00000107771.11	CCSER2	257.19	174.347	209.31	224.169	246.057	217.125	144.553	201.518	243.279	237.224	217.589	215.669	37.8494	0.175498	protein_coding
ENSG00000034510.4	TMSB10	248.9	201.671	264.8	197.342	214.805	188.878	285.841	143.003	232.738	217.112	176.918	215.637	35.5004	0.16463	protein_coding
ENSG00000118432.11	CNR1	371.381	142.723	239.299	175.812	279.184	183.04	180.924	140.316	250.025	236.07	168.784	215.233	54.0454	0.251102	protein_coding
ENSG00000111785.14	RIC8B	238.952	158.535	235.423	214.843	247.099	256.482	157.143	165.245	266.257	227.827	199.131	215.176	53.635	0.249261	protein_coding
ENSG00000131507.9	NDFIP1	250.351	203.89	176.057	225.32	233.556	172.871	164.604	197.786	252.554	261.292	227.913	215.109	35.3348	0.164265	protein_coding
ENSG00000158445.7	KCNB1	202.685	199.591	298.869	206.784	216.889	222.586	287.707	157.333	207.862	204.088	161.745	215.103	37.4413	0.174062	protein_coding
ENSG00000181555.15	SETD2	222.58	199.452	209.31	223.248	220.847	212.794	182.789	246.151	204.278	204.583	239.176	215.019	31.926	0.14848	protein_coding
ENSG00000090863.7	GLG1	206.208	244.252	240.727	185.368	192.512	193.586	256.465	213.609	198.586	222.882	207.734	214.721	19.9964	0.0931276	protein_coding
ENSG00000085832.12	EPS15	243.512	195.152	169.325	202.639	246.265	208.086	164.137	228.089	239.484	214.969	247.936	214.508	25.6313	0.119489	protein_coding
ENSG00000168675.14	LDLRAD4	275.635	187.385	238.891	210.238	246.891	162.514	191.183	200.324	220.722	212.496	208.985	214.115	29.0498	0.135674	protein_coding
ENSG00000173898.7	SPTBN2	140.511	250.91	371.087	198.839	151.676	154.605	474.226	155.244	172.445	175.569	109.811	214.084	78.0337	0.3645	protein_coding
ENSG00000111530.8	CAND1	256.154	185.027	164.633	219.679	220.639	249.515	160.873	193.159	229.787	249.093	225.567	214.011	78.5009	0.366807	protein_coding
ENSG00000109756.4	RAPGEF2	237.916	189.882	210.33	213.346	221.264	223.339	191.183	206.145	203.013	236.4	212.583	213.218	25.0214	0.117351	protein_coding
ENSG00000135018.9	UBQLN1	248.486	187.94	200.946	211.965	220.847	216.183	172.531	201.219	225.36	245.631	208.985	212.736	18.6154	0.0875047	protein_coding
ENSG00000008277.10	ADAM22	256.568	183.224	182.585	210.583	255.433	202.437	136.626	187.039	236.954	264.589	223.377	212.674	30.5937	0.143853	protein_coding
ENSG00000111371.11	SLC38A1	217.192	212.212	150.76	187.326	279.601	178.709	146.418	190.323	236.111	229.146	310.037	212.53	43.062	0.202616	protein_coding
ENSG00000196628.9	TCF4	190.457	216.789	146.68	222.097	231.473	270.983	132.895	241.225	223.462	200.626	258.26	212.268	44.4892	0.20959	protein_coding
ENSG00000082397.11	EPB41L3	234.186	180.172	210.126	200.451	253.974	150.462	191.649	237.791	223.462	234.092	214.773	211.922	35.1123	0.165685	protein_coding
ENSG00000135709.8	KIAA0513	162.272	242.727	340.894	197.342	150.218	176.449	387.028	148.078	183.829	201.616	138.437	211.717	58.4873	0.276252	protein_coding
ENSG00000168906.8	MAT2A	184.862	285.863	188.297	217.491	185.637	211.287	172.531	238.985	203.857	203.429	235.734	211.634	59.0941	0.279228	protein_coding
ENSG00000108387.10	2004-09-01	253.459	215.819	255.415	136.436	215.222	155.923	226.621	373.48	144.407	145.73	202.885	211.4	51.4694	0.243469	protein_coding
ENSG00000105887.10	MTPN	282.474	177.26	183.197	220.139	237.098	184.17	152.48	151.213	253.609	247.939	230.259	210.894	55.1313	0.261417	protein_coding
ENSG00000181163.9	NPM1	218.85	189.465	169.733	226.702	240.64	196.599	150.148	234.358	218.192	222.222	252.316	210.839	36.1486	0.171452	protein_coding
ENSG00000196104.6	SPOCK3	306.514	168.938	221.55	176.503	259.391	175.696	152.014	179.575	238.641	211.342	225.567	210.521	37.4873	0.178069	protein_coding
ENSG00000139220.12	PPFIA2	231.284	181.282	201.966	230.732	237.515	193.398	195.379	209.579	196.478	240.521	196.784	210.447	34.0641	0.161865	protein_coding
ENSG00000135250.12	SRPK2	227.968	187.662	227.263	203.675	239.598	189.066	184.654	204.205	220.511	232.608	196.784	210.363	19.3655	0.0920576	protein_coding
ENSG00000169891.13	REPS2	237.294	187.524	219.918	192.967	228.973	200.365	177.66	161.961	261.619	243.488	198.192	209.997	24.6025	0.117157	protein_coding
ENSG00000239002.2	SCARNA10	262.164	220.812	194.214	200.336	201.263	179.086	135.227	286.305	189.521	184.306	254.505	209.794	35.7114	0.170221	sense_intronic
ENSG00000131263.8	RLIM	234.393	191.407	162.185	229.35	226.473	205.638	134.294	189.725	247.495	245.137	240.427	209.684	38.3082	0.182695	protein_coding
ENSG00000109046.10	WSB1	254.081	209.022	173.813	232.228	222.722	161.196	152.946	245.255	214.186	202.934	237.142	209.593	33.8387	0.161449	protein_coding
ENSG00000009413.11	REV3L	203.928	177.26	158.513	252.607	215.639	244.242	150.148	231.97	211.867	220.244	238.55	209.543	32.5837	0.155499	protein_coding
ENSG00000109339.14	MAPK10	215.534	212.628	209.31	211.044	204.805	222.774	173.93	178.381	227.468	231.949	215.868	209.426	26.2102	0.125152	protein_coding
ENSG00000157064.6	NMNAT2	180.924	215.541	282.548	194.119	194.596	213.547	301.229	152.855	211.235	208.869	145.946	209.219	34.1633	0.16329	protein_coding
ENSG00000132824.9	SERINC3	248.693	189.882	186.869	206.784	231.056	195.657	156.21	197.04	224.516	231.289	233.388	209.217	36.7366	0.175591	protein_coding
ENSG00000141720.7	PIP4K2B	193.566	227.053	245.215	206.323	183.97	194.527	259.729	173.455	203.224	237.224	173.946	208.93	26.9483	0.128982	protein_coding
ENSG00000117600.8	LPPR4	259.055	184.472	216.246	219.564	206.888	173.813	193.514	137.629	235.689	285.691	185.365	208.902	34.1214	0.163337	protein_coding
ENSG00000146247.13	PHIP	211.803	174.347	158.309	222.097	232.723	244.054	148.283	223.312	205.543	225.684	250.126	208.753	36.064	0.172759	protein_coding
ENSG00000196586.9	MYO6	216.985	183.085	167.081	211.965	254.599	234.262	131.03	251.226	206.808	202.275	236.36	208.698	34.0404	0.163108	protein_coding
ENSG00000118816.5	CCNI	189.214	206.248	188.909	198.954	211.888	228.236	208.902	206.743	220.511	220.738	214.148	208.59	26.5097	0.12709	protein_coding
ENSG00000164402.9	2008-09-01	229.005	195.707	204.21	184.908	212.097	199.235	216.363	245.852	187.835	191.559	221.03	207.982	15.3253	0.0736855	protein_coding
ENSG00000181418.7	DDN	210.767	250.355	328.653	187.326	163.344	156.865	318.016	124.941	193.105	204.913	148.605	207.899	46.5831	0.224066	protein_coding
ENSG00000039319.12	ZFYVE16	241.647	158.258	157.901	193.543	263.142	170.612	93.7261	383.78	193.527	194.692	231.354	207.471	67.3551	0.324648	protein_coding
ENSG00000142534.2	RPS11	209.524	201.116	232.771	204.941	201.471	204.131	244.807	208.683	184.462	184.141	205.544	207.417	51.7252	0.249377	protein_coding
ENSG00000154358.15	OBSCN	108.803	167.967	504.507	159.233	143.967	175.696	491.013	150.168	146.937	133.366	99.7999	207.405	98.7501	0.476122	protein_coding
ENSG00000109572.9	CLCN3	218.228	192.239	153.412	211.965	234.39	199.047	159.474	222.864	219.878	224.036	245.276	207.346	99.9563	0.482074	protein_coding
ENSG00000149557.8	FEZ1	234.393	199.036	199.926	166.831	234.806	187.748	188.851	254.958	177.716	190.405	246.058	207.339	28.1163	0.135606	protein_coding
ENSG00000115993.7	TRAK2	198.747	161.032	188.093	190.434	227.514	195.846	179.525	305.262	198.165	213.155	219.935	207.064	32.3054	0.156016	protein_coding
ENSG00000119335.12	SET	247.657	170.879	156.269	209.317	235.431	188.878	147.817	233.015	205.121	232.938	245.746	206.642	35.0855	0.169789	protein_coding
ENSG00000157103.6	SLC6A1	182.168	220.951	239.707	214.152	215.014	181.91	213.565	213.46	181.089	221.728	185.052	206.254	27.8832	0.135188	protein_coding
ENSG00000026025.9	VIM	166.417	257.845	168.713	245.124	192.095	181.346	208.436	241.822	186.57	150.181	269.21	206.16	30.7697	0.149252	protein_coding
ENSG00000166068.8	SPRED1	222.166	167.967	168.713	214.382	241.265	250.456	128.699	165.394	242.857	260.303	203.511	205.974	39.9323	0.193871	protein_coding
ENSG00000164089.4	ETNPPL	119.787	227.192	141.376	237.064	236.265	258.366	138.491	171.813	311.793	213.485	209.298	205.903	48.6138	0.236101	protein_coding
ENSG00000154027.14	AK5	192.944	202.087	253.783	204.366	160.218	237.275	260.195	143.75	208.916	211.012	188.963	205.774	45.8989	0.223056	protein_coding
ENSG00000144036.10	EXOC6B	202.27	176.428	196.05	227.047	214.18	223.339	168.8	219.431	218.824	223.211	193.186	205.706	27.5247	0.133806	protein_coding
ENSG00000122042.9	UBL3	265.894	170.602	145.456	219.448	243.765	183.794	125.434	195.696	229.576	247.61	232.293	205.415	33.1418	0.161341	protein_coding
ENSG00000122406.8	RPL5	224.031	173.099	159.125	213.807	225.014	232.755	174.862	211.37	192.894	213.155	228.695	204.437	34.7954	0.170201	protein_coding
ENSG00000138760.4	SCARB2	235.637	191.962	168.305	171.897	228.556	194.904	114.71	245.255	212.5	206.561	278.282	204.415	34.2839	0.167717	protein_coding
ENSG00000113387.7	SUB1	279.779	165.193	171.161	220.37	242.515	182.099	113.777	163.453	242.225	248.599	216.807	204.18	44.396	0.217436	protein_coding
ENSG00000087470.13	DNM1L	276.878	179.479	188.909	209.662	239.39	154.04	138.025	167.782	240.749	234.586	214.617	204.011	43.662	0.214018	protein_coding
ENSG00000145632.10	PLK2	271.904	170.047	235.831	196.767	210.222	169.482	193.514	141.958	247.073	242.169	161.119	203.644	39.9732	0.196289	protein_coding
ENSG00000153944.6	MSI2	167.66	241.894	149.332	249.269	187.095	193.209	164.137	225.7	202.17	198.813	260.763	203.64	37.3409	0.183367	protein_coding
ENSG00000143126.7	CELSR2	143.62	275.46	346.198	159.693	128.341	167.222	416.405	181.963	151.996	138.642	126.236	203.252	70.7555	0.348116	protein_coding
ENSG00000108510.5	MED13	203.099	184.333	171.569	203.675	226.889	245.937	147.817	197.04	204.7	218.101	231.354	203.138	68.9195	0.339275	protein_coding
ENSG00000163956.6	LRPAP1	235.429	205.277	298.053	183.987	171.261	140.67	298.898	160.767	190.786	209.199	138.75	203.007	41.8374	0.206088	protein_coding
ENSG00000132670.16	PTPRA	208.902	184.888	194.826	220.715	224.806	186.618	179.525	186.292	197.111	222.057	216.807	202.05	39.047	0.193254	protein_coding
ENSG00000086061.11	DNAJA1	207.244	167.273	157.901	191.125	192.095	290.002	179.991	164.797	234.635	230.959	205.857	201.989	28.4622	0.14091	protein_coding
ENSG00000005483.15	KMT2E	193.566	173.515	197.274	215.419	216.055	251.586	168.8	230.178	179.402	198.648	196.471	201.901	30.9809	0.153446	protein_coding
ENSG00000005893.11	LAMP2	226.725	178.508	153.004	139.314	230.848	252.528	76.4731	305.561	212.289	167.326	277.187	201.797	47.9162	0.237448	protein_coding
ENSG00000164754.8	RAD21	217.399	197.926	152.392	202.984	222.722	197.164	158.075	222.416	194.792	223.706	227.131	201.519	48.142	0.238896	protein_coding
ENSG00000132613.10	MTSS1L	138.646	338.985	290.708	163.608	109.174	140.858	408.944	181.963	142.088	135.015	161.901	201.081	68.7707	0.342005	protein_coding
ENSG00000106723.12	SPIN1	224.86	189.604	170.957	212.886	233.14	187.183	146.418	175.843	217.349	235.41	217.276	200.993	69.3065	0.34482	protein_coding
ENSG00000108298.5	RPL19	213.254	190.159	191.97	192.161	190.012	169.482	236.88	204.951	208.284	204.583	207.734	200.861	22.6142	0.112586	protein_coding
ENSG00000176884.10	GRIN1	128.284	246.61	389.855	171.437	142.509	133.702	467.232	154.049	142.51	138.477	94.325	200.817	81.6331	0.406504	protein_coding
ENSG00000106976.14	DNM1	174.292	226.221	309.477	195.5	158.135	155.547	354.854	140.018	155.58	202.11	136.247	200.726	93.9893	0.468248	protein_coding
ENSG00000242808.3	SOX2-OT	261.128	196.817	155.248	147.834	239.182	182.287	114.243	304.665	169.494	162.216	273.746	200.624	62.9277	0.31366	sense_overlapping
ENSG00000102910.9	LONP2	178.644	188.356	185.849	197.342	188.97	213.547	212.166	206.444	228.943	209.693	192.248	200.2	41.9454	0.209517	protein_coding
ENSG00000054118.9	THRAP3	225.896	214.154	195.846	202.639	199.596	165.151	194.447	193.457	198.586	187.438	220.405	199.783	15.1433	0.0757988	protein_coding
ENSG00000142541.12	RPL13A	183.618	218.731	236.443	195.731	176.469	185.865	266.723	186.74	176.662	184.8	183.175	199.542	22.5254	0.112886	protein_coding
ENSG00000170871.7	KIAA0232	235.429	188.633	181.361	205.172	213.138	188.878	143.62	217.49	192.051	210.847	218.058	199.516	25.6259	0.12844	protein_coding
ENSG00000173482.12	PTPRM	202.063	171.434	229.711	192.392	214.388	175.884	211.234	191.367	226.624	203.759	174.572	199.403	21.4897	0.10777	protein_coding
ENSG00000090861.11	AARS	177.608	220.812	266.84	172.588	163.344	183.04	306.359	171.066	190.997	183.317	156.583	199.323	34.5683	0.173429	protein_coding
ENSG00000164292.8	RHOBTB3	122.896	195.846	125.056	204.481	204.18	312.6	131.496	207.489	255.295	196.835	234.639	199.165	50.2166	0.252136	protein_coding
ENSG00000064607.12	SUGP2	185.898	199.036	277.244	208.741	175.636	171.742	269.987	178.381	171.813	187.108	165.03	199.147	46.9429	0.23572	protein_coding
ENSG00000114573.5	ATP6V1A	231.906	165.331	161.369	205.056	220.639	178.521	153.412	190.173	215.873	253.544	210.393	198.747	33.8975	0.170556	protein_coding
ENSG00000104833.6	TUBB4A	132.636	287.666	412.296	139.084	132.092	102.254	441.119	200.025	118.056	111.77	108.873	198.715	86.9156	0.437387	protein_coding
ENSG00000123104.7	ITPR2	187.349	195.013	159.941	209.547	225.222	244.619	131.496	193.457	212.922	183.317	242.93	198.71	87.2839	0.439252	protein_coding
ENSG00000108424.5	KPNB1	213.254	213.599	200.742	196.652	211.68	188.501	188.385	175.097	205.121	190.076	202.416	198.684	24.3282	0.122447	protein_coding
ENSG00000124507.6	PACSIN1	138.025	208.606	347.422	191.355	148.343	153.852	417.804	146.287	149.467	162.545	112.314	197.82	65.3486	0.330344	protein_coding
ENSG00000007202.10	KIAA0100	165.795	214.293	251.947	190.78	180.011	206.956	240.144	188.531	193.105	182.987	160.806	197.76	67.6235	0.341948	protein_coding
ENSG00000092051.12	JPH4	161.65	204.168	345.994	197.112	157.093	173.625	322.213	135.39	192.051	172.436	113.253	197.726	52.6202	0.266127	protein_coding
ENSG00000085365.13	SCAMP1	267.138	152.571	137.5	208.05	234.39	194.527	98.3891	167.932	248.971	247.28	218.058	197.71	60.6572	0.3068	protein_coding
ENSG00000054965.6	FAM168A	184.654	229.134	217.062	188.707	185.22	166.092	230.818	190.472	197.111	202.11	183.175	197.687	38.3432	0.193959	protein_coding
ENSG00000164116.12	GUCY1A3	267.345	147.439	186.461	213.231	232.098	167.599	152.014	159.722	197.743	258.984	190.058	197.518	31.1343	0.157628	protein_coding
ENSG00000077522.8	ACTN2	207.037	185.859	274.592	189.628	179.386	166.092	270.92	164.648	194.581	200.956	138.437	197.467	39.7158	0.201126	protein_coding
ENSG00000144381.12	HSPD1	221.958	192.794	154.024	211.849	204.596	218.255	169.733	196.293	192.051	186.119	222.595	197.297	31.8258	0.161309	protein_coding
ENSG00000135486.13	HNRNPA1	187.97	205.832	227.263	194.003	182.72	174.566	240.144	201.518	174.975	191.724	187.399	197.101	20.2676	0.102828	protein_coding
ENSG00000058668.10	ATP2B4	130.357	248.691	150.556	212.771	197.304	183.794	230.818	193.457	149.467	253.709	216.337	197.024	30.8791	0.156728	protein_coding
ENSG00000163285.7	GABRG1	158.127	215.541	83.4384	232.689	251.474	277.385	70.4112	182.113	186.781	199.637	308.942	196.958	56.8258	0.288517	protein_coding
ENSG00000150477.10	KIAA1328	191.908	172.96	211.962	236.719	208.555	222.021	180.458	241.822	166.753	173.92	158.773	196.895	53.385	0.271133	protein_coding
ENSG00000129422.9	MTUS1	167.453	216.512	164.837	161.881	176.053	233.32	153.879	252.868	195.002	176.558	267.332	196.881	33.0184	0.167707	protein_coding
ENSG00000065923.5	SLC9A7	177.194	189.049	238.075	191.701	157.302	247.443	241.077	112.85	249.181	206.396	153.923	196.745	40.2322	0.20449	protein_coding
ENSG00000198919.8	DZIP3	242.683	166.58	136.276	230.271	219.18	186.053	140.822	187.337	209.338	205.407	239.019	196.633	39.1014	0.198854	protein_coding
ENSG00000164733.16	CTSB	184.447	241.617	187.685	169.595	177.511	193.209	236.88	196.741	187.413	211.672	173.477	196.386	29.7583	0.15153	protein_coding
ENSG00000152413.10	HOMER1	283.095	153.542	177.485	178.806	246.474	226.917	118.44	145.69	236.954	239.532	150.482	196.129	39.0503	0.199105	protein_coding
ENSG00000109332.15	UBE2D3	205.379	181.143	157.289	198.263	222.931	232.19	131.03	188.233	209.549	221.233	210.08	196.12	40.9368	0.208733	protein_coding
ENSG00000164741.10	DLC1	202.477	168.522	253.375	195.27	208.555	193.586	202.374	169.424	212.5	191.23	159.711	196.093	26.7639	0.136486	protein_coding
ENSG00000138434.12	SSFA2	187.763	197.787	130.564	196.306	205.846	199.047	130.097	240.926	190.575	180.679	294.238	195.803	35.257	0.180064	protein_coding
ENSG00000084731.9	KIF3C	164.137	198.897	309.069	176.618	162.302	176.073	311.488	153.303	188.678	184.306	128.426	195.754	50.618	0.25858	protein_coding
ENSG00000140391.10	TSPAN3	202.063	207.635	158.921	194.003	212.93	176.638	155.278	191.069	202.592	206.561	244.494	195.653	43.7106	0.223409	protein_coding
ENSG00000177311.6	ZBTB38	197.089	168.799	169.325	182.72	213.763	245.184	152.48	179.575	221.143	215.133	205.388	195.509	25.2368	0.129083	protein_coding
ENSG00000066032.14	CTNNA2	177.194	223.725	201.354	183.411	216.68	176.261	226.155	154.646	189.1	188.922	211.332	195.344	24.0128	0.122926	protein_coding
ENSG00000135525.14	MAP7	198.125	178.924	198.906	167.983	193.971	208.274	215.897	249.136	174.553	181.503	180.672	195.268	21.781	0.111544	protein_coding
ENSG00000074657.9	ZNF532	176.572	186.83	222.774	206.093	193.554	205.826	195.379	217.192	176.451	175.569	186.147	194.762	19.1599	0.0983758	protein_coding
ENSG00000116754.9	SRSF11	231.906	140.227	171.773	228.774	229.389	196.411	126.833	207.489	190.154	210.518	208.203	194.698	26.2674	0.134913	protein_coding
ENSG00000107317.7	PTGDS	111.497	330.524	287.24	149.331	128.341	131.631	387.028	205.996	154.737	121.332	130.772	194.403	69.0933	0.355413	protein_coding
ENSG00000172869.10	DMXL1	209.731	172.405	157.901	203.905	222.931	184.547	120.771	210.474	213.343	213.815	226.192	194.183	68.4357	0.352429	protein_coding
ENSG00000134333.9	LDHA	254.703	179.895	193.194	185.944	222.097	177.203	143.62	154.945	213.132	221.068	189.276	194.098	30.6619	0.157971	protein_coding
ENSG00000249348.1	UGDH-AS1	173.671	138.978	183.197	244.663	211.055	260.437	154.811	255.107	168.862	181.503	162.37	194.06	35.7342	0.18414	antisense
ENSG00000014641.13	MDH1	232.528	170.741	198.09	204.941	202.304	148.579	176.261	164.648	239.062	220.079	174.728	193.815	34.6668	0.178866	protein_coding
ENSG00000187189.9	TSPYL4	180.51	228.856	245.419	188.707	168.969	172.307	253.2	150.467	187.202	201.945	153.454	193.731	30.8001	0.158984	protein_coding
ENSG00000114439.14	BBX	203.099	182.808	158.513	185.138	209.388	213.924	152.48	218.535	202.802	197.329	204.606	193.511	27.8165	0.143746	protein_coding
ENSG00000009954.6	BAZ1B	185.069	181.976	188.297	200.566	193.971	197.352	190.25	224.207	184.883	181.503	199.287	193.397	16.7943	0.0868388	protein_coding
ENSG00000164124.6	TMEM144	222.373	183.917	164.021	95.6777	277.517	207.898	77.872	282.424	180.035	150.016	279.534	192.844	48.0904	0.249375	protein_coding
ENSG00000114861.14	FOXP1	212.632	173.237	245.419	178.46	200.013	222.398	214.964	140.615	204.489	177.217	151.733	192.834	51.9332	0.269315	protein_coding
ENSG00000145819.11	ARHGAP26	147.972	199.729	224.814	170.631	162.094	252.528	233.15	159.274	200.484	209.034	160.18	192.717	31.7532	0.164766	protein_coding
ENSG00000159082.13	SYNJ1	195.431	179.756	210.126	177.769	195.429	188.69	200.509	173.604	214.819	210.353	171.912	192.582	25.7669	0.133797	protein_coding
ENSG00000163714.13	U2SURP	222.787	151.323	151.576	204.02	228.348	188.125	134.76	197.637	210.181	209.364	220.092	192.565	24.146	0.125392	protein_coding
ENSG00000089009.11	RPL6	200.82	158.258	183.605	188.822	198.346	211.476	167.401	183.307	199.219	217.441	209.142	192.531	25.0729	0.130228	protein_coding
ENSG00000038382.13	TRIO	194.395	196.4	229.099	180.187	189.804	190.008	230.818	175.843	167.807	205.572	157.521	192.496	19.8408	0.103071	protein_coding
ENSG00000198363.11	ASPH	167.246	175.734	107.715	205.172	209.597	258.554	130.564	197.04	218.192	207.55	238.394	192.341	33.7409	0.175422	protein_coding
ENSG00000170144.14	HNRNPA3	194.602	195.568	162.797	203.099	198.137	198.482	138.025	200.175	189.31	218.266	214.46	192.084	33.7301	0.175601	protein_coding
ENSG00000213585.6	VDAC1	257.604	162.003	200.742	184.217	206.68	141.423	173.463	168.529	203.857	216.123	198.036	192.061	26.133	0.136066	protein_coding
ENSG00000148468.12	FAM171A1	176.986	208.606	278.876	159.578	160.427	188.313	284.909	152.706	176.24	184.471	139.376	191.863	38.8051	0.202255	protein_coding
ENSG00000118971.3	CCND2	262.993	198.481	156.473	185.023	180.636	161.384	179.991	194.353	212.711	188.922	188.65	191.783	37.7905	0.197048	protein_coding
ENSG00000104447.7	TRPS1	160.821	246.471	141.376	184.447	192.304	232.567	149.216	179.127	205.121	189.416	224.159	191.366	29.748	0.155451	protein_coding
ENSG00000138095.14	LRPPRC	243.097	161.587	171.773	198.148	211.472	163.832	137.558	193.905	199.008	225.19	193.499	190.824	30.6534	0.160637	protein_coding
ENSG00000141503.11	MINK1	132.636	221.367	324.777	169.019	123.758	143.495	393.09	148.825	151.575	160.237	129.521	190.755	63.1182	0.330887	protein_coding
ENSG00000115977.14	AAK1	189.628	173.792	219.918	180.763	195.221	219.008	199.11	162.11	190.997	209.528	154.549	190.42	61.421	0.322555	protein_coding
ENSG00000008988.5	RPS20	213.047	166.857	183.197	174.661	207.721	179.086	190.25	206.593	193.738	171.612	205.231	190.181	18.1545	0.0954591	protein_coding
ENSG00000165868.8	HSPA12A	217.606	176.15	226.243	168.674	195.012	155.358	227.554	160.169	193.948	217.441	151.264	189.947	22.5202	0.11856	protein_coding
ENSG00000170606.9	HSPA4	213.669	164.083	160.145	175.236	204.805	232.943	153.879	183.008	199.851	206.067	195.533	189.929	25.8145	0.135916	protein_coding
ENSG00000164715.5	LMTK2	172.427	177.953	252.559	177.884	155.635	216.372	248.537	154.049	174.132	195.846	159.242	189.512	28.986	0.15295	protein_coding
ENSG00000102144.9	PGK1	198.747	193.765	195.642	180.187	173.136	186.995	192.582	161.065	208.073	229.97	160.963	189.193	27.3498	0.14456	protein_coding
ENSG00000130779.15	CLIP1	169.733	178.647	179.117	192.967	190.845	226.729	191.649	188.531	195.846	180.185	186.147	189.127	16.8885	0.0892973	protein_coding
ENSG00000115461.4	IGFBP5	152.739	308.748	180.749	157.505	154.801	159.125	248.071	148.974	177.083	143.257	246.215	188.843	37.8602	0.200485	protein_coding
ENSG00000113657.8	DPYSL3	151.703	286.001	113.427	215.419	165.427	160.631	199.576	209.728	159.164	165.018	250.282	188.761	49.409	0.261753	protein_coding
ENSG00000090905.13	TNRC6A	155.848	177.26	190.337	208.856	182.928	197.352	214.031	209.131	177.505	185.954	170.505	188.155	35.4072	0.188181	protein_coding
ENSG00000111912.14	NCOA7	232.735	141.614	192.174	171.552	225.431	198.482	144.553	158.378	213.132	202.769	186.929	187.977	24.1351	0.128394	protein_coding
ENSG00000113522.9	RAD50	213.669	149.103	172.793	204.366	209.805	182.099	131.496	189.576	208.705	202.934	199.913	187.678	27.5823	0.146966	protein_coding
ENSG00000257093.2	KIAA1147	218.435	171.989	188.297	162.802	217.097	202.625	136.159	184.053	193.948	189.252	199.6	187.66	24.234	0.129138	protein_coding
ENSG00000139746.11	RBM26	188.592	161.032	184.625	197.342	215.639	202.248	147.351	177.933	202.802	211.012	175.667	187.658	21.53	0.11473	protein_coding
ENSG00000131236.12	CAP1	261.957	158.535	220.326	167.062	210.638	161.949	161.806	142.705	207.44	186.449	185.052	187.629	27.4558	0.14633	protein_coding
ENSG00000160299.12	PCNT	142.377	153.126	260.312	183.641	174.386	197.352	276.049	193.159	184.462	176.558	122.169	187.599	38.8533	0.207108	protein_coding
ENSG00000125944.14	HNRNPR	235.429	171.434	159.533	184.793	197.096	182.852	159.941	192.114	180.456	195.516	202.572	187.43	34.1478	0.182189	protein_coding
ENSG00000119711.8	ALDH6A1	147.558	203.752	151.576	197.803	185.012	254.411	138.025	192.263	211.024	197.824	181.454	187.337	26.5317	0.141626	protein_coding
ENSG00000152332.11	UHMK1	185.069	156.871	138.112	199.645	208.763	224.469	103.985	187.934	230.208	228.651	196.158	187.261	34.9171	0.186463	protein_coding
ENSG00000145425.5	RPS3A	191.286	165.609	129.544	188.016	178.136	222.398	159.941	206.295	188.678	210.353	218.84	187.191	32.8165	0.17531	protein_coding
ENSG00000153253.11	SCN3A	204.964	144.249	162.185	217.031	198.554	232.378	160.873	139.271	204.278	232.938	160.963	187.062	29.912	0.159904	protein_coding
ENSG00000175899.10	A2M	226.725	175.734	162.797	145.647	210.847	206.579	156.677	211.818	192.894	125.288	241.991	187	33.8872	0.181215	protein_coding
ENSG00000053438.7	NNAT	237.709	186.553	209.106	187.556	168.761	78.5266	355.32	95.5345	147.148	221.068	169.253	186.958	55.7089	0.297976	protein_coding
ENSG00000174469.13	CNTNAP2	227.14	165.193	186.257	182.49	224.389	138.41	157.143	190.92	186.57	233.102	163.778	186.854	54.0871	0.289462	protein_coding
ENSG00000116679.11	IVNS1ABP	249.522	161.17	173.201	170.286	225.222	183.605	117.507	180.023	190.364	216.617	187.868	186.853	31.4233	0.168171	protein_coding
ENSG00000143669.9	LYST	212.218	156.455	191.154	196.191	205.221	189.631	131.496	188.233	187.413	195.186	201.633	186.803	28.3309	0.151662	protein_coding
ENSG00000011454.12	RABGAP1	179.059	169.076	173.405	200.106	202.513	206.579	159.474	194.502	190.997	178.041	198.818	186.597	18.8123	0.100818	protein_coding
ENSG00000091157.9	WDR7	206.208	168.66	205.23	185.138	190.429	180.592	159.008	170.768	189.732	208.704	185.991	186.405	15.1204	0.0811154	protein_coding
ENSG00000117155.12	SSX2IP	220.093	144.526	152.8	196.997	212.097	209.781	117.041	143.899	224.516	237.059	186.616	185.948	29.0678	0.156322	protein_coding
ENSG00000151012.9	SLC7A11	126.626	229.966	93.4347	189.053	279.601	190.761	72.7427	186.74	193.316	173.92	308.942	185.918	55.1578	0.296677	protein_coding
ENSG00000174306.17	ZHX3	138.025	238.011	213.594	171.782	161.26	211.664	232.683	168.379	172.024	167.985	166.438	185.622	52.9124	0.285054	protein_coding
ENSG00000151779.8	NBAS	194.395	182.946	197.886	191.355	178.136	175.32	162.738	167.484	201.327	206.561	181.767	185.447	23.9449	0.12912	protein_coding
ENSG00000177954.7	RPS27	206.415	148.41	190.95	196.997	178.136	175.131	147.351	180.62	218.613	203.429	190.527	185.144	17.8887	0.0966205	protein_coding
ENSG00000102531.12	FNDC3A	182.997	164.222	155.86	206.323	209.388	183.04	144.553	170.917	208.494	225.519	183.801	185.01	22.7891	0.123177	protein_coding
ENSG00000163682.11	RPL9	183.825	162.419	155.452	182.375	193.762	186.618	164.137	207.041	193.105	211.507	194.438	184.971	20.9075	0.113032	protein_coding
ENSG00000185008.13	ROBO2	228.383	147.855	217.47	191.701	223.347	127.676	177.66	154.796	193.105	205.737	163.153	184.626	25.4995	0.138115	protein_coding
ENSG00000058673.11	ZC3H11A	175.328	159.645	159.737	185.138	187.095	211.664	149.682	201.369	197.954	193.867	205.388	184.261	26.3864	0.143202	protein_coding
ENSG00000090060.13	PAPOLA	195.017	149.103	141.988	181.454	181.261	277.95	125.434	180.62	201.116	189.581	203.198	184.248	30.406	0.165028	protein_coding
ENSG00000144285.11	SCN1A	230.663	123.444	149.944	220.485	223.764	164.586	132.895	169.424	193.738	214.969	201.321	184.112	37.2641	0.202399	protein_coding
ENSG00000147604.9	RPL7	195.431	136.482	151.576	203.214	186.678	195.469	147.351	196.741	181.51	212.496	218.058	184.092	31.5529	0.171398	protein_coding
ENSG00000074054.13	CLASP1	187.97	169.492	222.162	178.23	187.72	179.651	189.317	181.515	167.807	190.076	168.627	183.87	21.052	0.114494	protein_coding
ENSG00000135905.14	DOCK10	208.488	156.177	143.008	162.341	209.18	177.768	123.103	274.512	151.786	196.011	220.092	183.86	30.8219	0.167637	protein_coding
ENSG00000122218.10	COPA	189.214	183.917	192.99	167.292	173.344	170.988	214.031	182.56	182.986	191.889	170.974	183.653	30.4416	0.165756	protein_coding
ENSG00000123066.3	MED13L	166.003	195.291	186.257	178.345	193.554	198.482	165.536	189.725	170.759	186.779	187.555	183.481	11.9879	0.0653363	protein_coding
ENSG00000179218.9	CALR	152.946	207.08	213.798	141.156	153.968	219.95	238.279	186.441	161.272	165.348	176.136	183.307	23.006	0.125506	protein_coding
ENSG00000142864.10	SERBP1	203.721	156.177	139.132	174.891	190.22	191.326	157.609	195.249	194.159	198.648	213.522	183.15	26.6663	0.145598	protein_coding
ENSG00000008086.6	CDKL5	216.985	155.622	240.727	180.763	179.386	162.514	192.115	137.779	203.224	194.032	150.795	183.086	25.8724	0.141313	protein_coding
ENSG00000110955.4	ATP5B	210.145	221.921	234.607	149.331	156.885	114.683	224.756	154.646	179.191	191.23	175.667	183.006	32.6496	0.178408	protein_coding
ENSG00000145555.10	MYO10	140.511	216.096	197.886	177.884	175.844	221.08	213.099	178.829	162.537	152.16	176.605	182.957	30.9436	0.16913	protein_coding
ENSG00000091428.13	RAPGEF4	176.157	171.989	184.625	225.896	152.301	215.807	160.873	177.933	178.137	221.728	146.102	182.868	25.5958	0.139969	protein_coding
ENSG00000151229.8	SLC2A13	223.202	129.408	152.596	196.882	203.763	184.547	117.041	145.69	230.841	254.039	170.661	182.606	34.8354	0.190768	protein_coding
ENSG00000167522.10	ANKRD11	144.242	177.815	235.015	175.927	156.468	201.495	285.375	191.666	140.402	155.951	140.471	182.257	42.3746	0.232499	protein_coding
ENSG00000100412.11	ACO2	172.427	240.23	238.483	159.348	138.967	136.715	283.51	159.572	163.38	166.007	141.566	181.837	44.9085	0.246971	protein_coding
ENSG00000114948.8	ADAM23	203.514	158.535	215.022	195.155	187.928	165.904	169.267	138.077	205.965	214.639	145.32	181.757	38.007	0.209109	protein_coding
ENSG00000170242.13	USP47	187.556	146.607	139.54	177.194	206.68	205.826	128.699	198.98	202.592	192.549	210.55	181.525	27.312	0.150459	protein_coding
ENSG00000110318.9	KIAA1377	232.528	138.146	154.84	208.741	220.222	161.384	137.092	158.975	201.959	181.998	200.538	181.493	30.0488	0.165565	protein_coding
ENSG00000184144.5	CNTN2	212.425	245.501	250.315	93.8355	141.051	141.988	212.166	293.768	116.58	103.198	184.896	181.429	50.3051	0.277271	protein_coding
ENSG00000125107.12	CNOT1	190.457	181.005	174.425	180.878	190.845	161.384	158.075	186.441	188.889	180.679	201.477	181.323	45.8369	0.252791	protein_coding
ENSG00000135541.16	AHI1	208.488	117.618	158.513	203.214	218.139	136.904	145.019	238.538	178.981	195.846	190.684	181.086	26.688	0.147378	protein_coding
ENSG00000198589.6	LRBA	202.27	163.944	167.693	199.185	185.637	173.436	155.278	180.62	177.716	196.175	189.276	181.021	27.2365	0.150461	protein_coding
ENSG00000166448.10	TMEM130	149.423	210.825	274.184	175.352	144.801	130.878	326.876	120.762	152.418	187.273	118.415	181.019	45.9284	0.253722	protein_coding
ENSG00000135829.12	DHX9	202.27	166.996	164.225	169.364	181.678	173.625	165.536	179.276	194.792	191.395	200.538	180.881	45.8001	0.253205	protein_coding
ENSG00000171033.8	PKIA	215.327	139.949	141.784	196.652	187.512	189.631	137.558	114.343	257.614	226.014	183.019	180.855	30.9219	0.170976	protein_coding
ENSG00000165678.15	GHITM	233.357	165.748	179.933	179.151	186.053	162.703	128.699	147.332	223.884	206.891	174.415	180.742	36.1519	0.200019	protein_coding
ENSG00000088899.10	LZTS3	119.58	206.387	314.577	173.97	123.758	155.735	342.73	122.254	161.272	158.919	105.118	180.391	57.2962	0.317623	protein_coding
ENSG00000125124.7	BBS2	170.147	214.293	168.917	190.895	182.095	185.488	145.952	180.172	174.553	165.513	205.544	180.324	54.7979	0.303885	protein_coding
ENSG00000183741.7	CBX6	171.805	184.195	248.683	177.424	144.176	169.858	270.454	147.183	143.353	184.636	141.253	180.274	31.5639	0.175088	protein_coding
ENSG00000232164.1	AC092669.3	152.946	144.665	176.465	216.11	189.179	214.3	187.919	234.507	150.099	166.831	148.761	180.162	35.6455	0.197853	lincRNA
ENSG00000088387.13	DOCK9	181.546	166.58	169.937	143.114	178.345	216.56	172.064	230.477	176.24	175.239	169.879	179.998	26.4304	0.146837	protein_coding
ENSG00000001629.5	ANKIB1	180.302	157.703	160.349	183.756	209.388	197.54	115.642	209.579	181.3	183.647	200.695	179.991	24.5531	0.136413	protein_coding
ENSG00000141639.7	MAPK4	147.558	191.546	247.459	164.183	150.218	228.424	256.931	121.209	187.624	156.446	126.549	179.831	36.6755	0.203944	protein_coding
ENSG00000100302.6	RASD2	140.304	198.481	391.691	151.403	131.467	116.378	342.73	141.361	146.094	130.729	84.9394	179.598	72.8013	0.405357	protein_coding
ENSG00000154917.6	RAB6B	174.085	179.895	196.254	168.213	169.802	156.865	207.969	158.378	184.883	225.19	153.141	179.516	67.3017	0.374907	protein_coding
ENSG00000148303.12	RPL7A	152.946	197.371	194.214	172.703	156.26	182.664	219.627	166.439	170.126	189.911	170.192	179.314	20.2402	0.112876	protein_coding
ENSG00000134308.9	YWHAQ	218.228	154.374	141.988	160.96	204.805	167.975	124.036	205.698	182.354	202.275	209.298	179.272	24.9842	0.139365	protein_coding
ENSG00000155313.11	USP25	181.96	134.124	163.409	210.698	185.428	216.183	125.901	160.169	214.608	201.616	176.136	179.112	29.7628	0.166169	protein_coding
ENSG00000170456.10	DENND5B	201.648	167.273	183.197	182.029	190.22	188.313	152.48	146.586	191.208	200.132	165.186	178.934	24.3893	0.136303	protein_coding
ENSG00000128487.12	SPECC1	159.163	203.335	159.737	170.17	189.804	179.086	169.267	249.882	138.926	167.326	179.264	178.724	23.2011	0.129816	protein_coding
ENSG00000125869.5	LAMP5	182.789	177.537	241.543	172.819	138.134	199.612	234.548	82.3985	206.597	196.835	128.895	178.337	37.2198	0.208705	protein_coding
ENSG00000111605.12	CPSF6	172.427	155.206	145.048	205.402	204.596	194.527	149.682	158.527	192.683	204.913	177.7	178.247	35.389	0.198539	protein_coding
ENSG00000205339.5	IPO7	198.747	153.542	133.216	180.302	197.512	194.151	143.62	188.531	186.991	186.119	194.751	177.953	22.2486	0.125025	protein_coding
ENSG00000136068.10	FLNB	152.532	202.365	176.261	183.526	133.342	167.787	263.925	219.431	150.732	127.102	176.605	177.601	31.0502	0.174832	protein_coding
ENSG00000152601.13	MBNL1	182.997	156.038	136.072	173.164	193.345	219.95	117.041	164.498	220.3	201.616	184.427	177.223	34.6234	0.195367	protein_coding
ENSG00000120137.6	PANK3	201.856	140.365	132.4	187.556	227.514	178.897	103.985	171.663	190.364	201.945	209.768	176.938	33.3128	0.188274	protein_coding
ENSG00000162402.8	USP24	186.52	160.061	165.245	191.47	185.845	190.385	138.957	179.873	165.699	189.581	192.091	176.884	27.6354	0.156234	protein_coding
ENSG00000108091.10	CCDC6	136.159	173.099	166.673	180.878	173.136	292.262	160.873	118.075	198.586	189.252	155.331	176.757	32.2448	0.182425	protein_coding
ENSG00000184845.3	DRD1	218.021	144.388	193.398	182.95	164.385	194.339	196.312	88.8172	200.694	216.287	144.225	176.711	39.7492	0.22494	protein_coding
ENSG00000152377.8	SPOCK1	188.178	186.275	195.234	131.37	191.679	151.592	166.003	198.383	201.538	164.853	165.968	176.461	29.978	0.169884	protein_coding
ENSG00000152061.17	RABGAP1L	179.681	160.338	172.793	179.266	191.679	164.021	143.62	192.562	180.456	211.012	162.214	176.149	19.4946	0.110671	protein_coding
ENSG00000102003.6	SYP	194.395	197.094	238.075	148.985	158.968	99.0527	246.672	133.45	161.905	213.98	142.974	175.959	33.3997	0.189815	protein_coding
ENSG00000140718.14	FTO	196.675	173.376	213.39	170.055	176.886	141.235	179.525	153.602	176.029	182.987	171.443	175.928	33.558	0.190749	protein_coding
ENSG00000187391.13	MAGI2	148.387	160.893	223.998	174.315	163.76	191.514	206.104	169.126	176.662	174.909	145.476	175.922	20.4888	0.116465	protein_coding
ENSG00000140526.12	ABHD2	163.516	185.582	154.228	195.385	182.095	172.683	148.283	224.357	165.489	177.382	165.655	175.878	21.3692	0.1215	protein_coding
ENSG00000173273.11	TNKS	165.174	166.025	157.289	178.115	178.761	200.553	150.148	177.336	192.051	186.284	177.074	175.346	17.4314	0.099411	protein_coding
ENSG00000119547.5	ONECUT2	210.56	126.218	228.691	190.78	201.054	219.573	118.44	125.538	210.813	170.623	125.454	175.249	30.9359	0.176525	protein_coding
ENSG00000100505.9	TRIM9	138.025	178.092	216.042	186.865	182.511	157.241	221.026	161.513	168.018	174.25	143.443	175.184	34.2197	0.195336	protein_coding
ENSG00000068383.14	INPP5A	208.28	130.379	225.835	170.055	170.427	180.781	215.43	116.134	206.176	157.105	146.259	175.169	30.0742	0.171687	protein_coding
ENSG00000161203.9	AP2M1	189.214	196.955	218.286	158.772	148.968	128.618	247.605	140.316	170.97	180.185	145.946	175.076	34.3717	0.196324	protein_coding
ENSG00000186468.8	RPS23	217.606	179.479	116.079	172.934	180.636	219.761	178.126	159.871	203.857	149.357	140.471	174.38	32.5283	0.186537	protein_coding
ENSG00000072110.9	ACTN1	130.978	169.354	284.996	157.966	120.841	189.631	330.14	111.507	179.613	138.312	99.9564	173.936	53.4523	0.30731	protein_coding
ENSG00000110675.8	ELMOD1	246.828	148.687	202.17	177.309	169.802	149.332	167.868	122.254	186.781	192.219	148.605	173.805	53.8613	0.309895	protein_coding
ENSG00000071537.9	SEL1L	195.224	161.032	151.576	161.19	198.554	193.209	127.3	157.93	184.04	188.592	192.717	173.76	27.4609	0.158039	protein_coding
ENSG00000198265.7	HELZ	156.884	155.484	154.636	188.477	197.096	215.995	131.03	172.111	185.937	173.92	177.544	173.556	22.2389	0.128137	protein_coding
ENSG00000106771.8	TMEM245	180.717	159.367	135.052	183.296	164.385	214.677	132.429	173.305	212.5	172.107	181.142	173.543	23.7344	0.136763	protein_coding
ENSG00000179195.11	ZNF664	182.375	173.792	129.748	176.848	169.177	180.969	135.693	203.757	162.959	166.172	225.567	173.369	25.3809	0.146398	protein_coding
ENSG00000169855.15	ROBO1	168.489	147.439	172.181	209.201	185.428	166.469	163.671	156.736	169.916	210.023	156.113	173.242	22.8608	0.131959	protein_coding
ENSG00000184014.3	DENND5A	157.713	177.815	207.066	153.245	155.426	170.8	172.064	221.073	153.472	158.919	177.7	173.208	20.4858	0.118273	protein_coding
ENSG00000182944.13	EWSR1	156.677	170.047	185.441	172.934	163.135	190.761	216.363	160.617	156.424	167.161	161.901	172.86	19.4741	0.112658	protein_coding
ENSG00000147027.3	TMEM47	152.117	172.683	91.1906	197.918	191.262	226.352	78.8046	148.676	195.846	190.735	255.757	172.849	37.7717	0.218524	protein_coding
ENSG00000114867.15	EIF4G1	149.63	207.774	209.31	151.058	150.009	155.923	244.341	172.111	154.737	149.192	155.644	172.703	41.9663	0.242997	protein_coding
ENSG00000111961.12	SASH1	113.777	172.544	188.093	160.844	157.927	233.132	167.401	207.041	165.278	161.721	171.443	172.655	29.9777	0.173628	protein_coding
ENSG00000105220.10	GPI	143.206	211.241	253.579	155.894	128.966	130.878	291.437	149.273	159.797	156.281	118.102	172.605	42.6452	0.247069	protein_coding
ENSG00000150760.8	DOCK1	172.22	167.828	163.817	174.085	170.844	170.8	159.008	254.361	134.71	143.093	186.616	172.489	42.8455	0.248395	protein_coding
ENSG00000139697.7	SBNO1	180.095	149.103	173.405	169.825	178.345	180.216	151.547	158.08	182.354	189.911	183.488	172.397	22.719	0.131783	protein_coding
ENSG00000132549.14	VPS13B	189.836	164.915	163.205	180.072	181.261	183.794	141.289	180.769	174.975	165.183	170.505	172.346	12.945	0.0751105	protein_coding
ENSG00000137710.10	RDX	197.918	159.09	121.588	147.719	192.512	195.657	93.2598	247.494	162.116	147.544	228.382	172.116	32.0058	0.185954	protein_coding
ENSG00000168172.4	HOOK3	168.282	160.061	127.504	178.806	187.928	204.696	107.249	193.308	186.991	183.317	194.594	172.067	36.7666	0.213676	protein_coding
ENSG00000102606.13	ARHGEF7	169.111	162.141	218.694	164.414	150.218	177.956	166.469	162.558	176.24	194.032	150.482	172.029	24.2665	0.141061	protein_coding
ENSG00000114062.13	UBE3A	197.504	146.746	141.784	178.69	197.096	174.566	137.558	159.125	180.245	198.483	180.047	171.986	20.235	0.117655	protein_coding
ENSG00000151834.11	GABRA2	169.526	155.761	136.276	208.856	224.597	173.813	96.9902	127.18	214.186	212.331	170.817	171.849	31.4682	0.183116	protein_coding
ENSG00000078304.15	PPP2R5C	203.721	143.972	155.86	171.667	186.262	179.086	141.289	153.9	189.31	184.636	180.516	171.838	30.7669	0.179046	protein_coding
ENSG00000197323.6	TRIM33	184.654	145.359	146.68	193.198	204.805	160.443	122.17	168.678	178.137	192.713	193.343	171.835	22.0478	0.128308	protein_coding
ENSG00000125675.13	GRIA3	181.339	149.103	186.869	164.644	192.512	158.371	182.789	142.108	195.846	197.824	137.968	171.761	22.8455	0.133007	protein_coding
ENSG00000128683.9	GAD1	204.343	132.598	168.101	176.042	205.013	133.891	164.137	134.644	176.451	228.157	162.996	171.488	25.9175	0.151133	protein_coding
ENSG00000197872.7	FAM49A	185.483	160.616	179.117	172.473	182.72	170.8	148.283	112.85	210.181	210.847	149.387	171.16	28.518	0.166616	protein_coding
ENSG00000083312.13	TNPO1	170.562	155.484	113.223	168.789	196.471	212.417	96.9902	191.069	191.208	179.195	204.449	170.896	31.2128	0.182642	protein_coding
ENSG00000066739.7	ATG2B	182.997	153.958	161.369	169.94	180.011	182.664	141.289	160.916	183.829	191.889	170.505	170.851	26.7594	0.156624	protein_coding
ENSG00000183354.7	KIAA2026	198.747	134.124	148.108	188.592	181.886	190.385	111.445	205.847	167.597	174.25	177.7	170.789	21.967	0.12862	protein_coding
ENSG00000101210.6	EEF1A2	141.133	184.611	263.984	145.301	144.384	107.15	341.331	131.509	147.78	163.37	105.744	170.572	51.7336	0.303294	protein_coding
ENSG00000101350.6	KIF3B	185.276	172.683	195.642	176.273	167.927	144.624	186.053	144.048	173.078	174.085	155.331	170.456	49.2446	0.288899	protein_coding
ENSG00000130396.16	MLLT4	164.966	171.989	169.937	178.115	162.302	168.729	162.738	180.471	162.959	182.657	168.627	170.317	12.2194	0.0717452	protein_coding
ENSG00000204469.8	PRRC2A	105.487	234.682	311.925	130.909	103.757	128.241	370.242	153.004	115.526	113.419	103.085	170.025	63.1412	0.371364	protein_coding
ENSG00000077147.10	TM9SF3	190.457	144.388	108.531	182.029	201.263	170.8	83.4675	188.233	182.775	205.077	212.114	169.921	68.8026	0.404908	protein_coding
ENSG00000070087.9	PFN2	199.162	152.016	151.984	176.388	186.053	140.482	129.165	129.419	193.316	220.244	189.745	169.816	34.6431	0.204004	protein_coding
ENSG00000107758.11	PPP3CB	208.695	158.119	167.285	170.055	183.553	141.8	152.946	117.03	186.148	211.342	170.817	169.799	27.9054	0.164344	protein_coding
ENSG00000116731.18	PRDM2	143.413	178.508	229.507	158.887	167.302	181.722	215.43	149.422	152.629	156.94	133.432	169.745	27.4494	0.16171	protein_coding
ENSG00000143772.5	ITPKB	120.823	285.585	150.964	138.393	107.715	182.852	176.727	241.971	134.71	136.169	190.996	169.719	41.6282	0.245277	protein_coding
ENSG00000157445.10	CACNA2D3	208.695	138.701	235.627	166.371	166.885	151.404	174.862	128.673	173.921	179.031	142.191	169.669	42.0996	0.248128	protein_coding
ENSG00000167123.14	CERCAM	138.025	209.716	280.508	138.738	110.424	112.8	228.953	255.853	113.207	137.982	139.532	169.612	46.8978	0.2765	protein_coding
ENSG00000179010.10	MRFAP1	185.069	167.828	167.489	168.789	173.553	152.722	187.452	162.409	158.742	176.888	163.153	169.463	42.5146	0.250878	protein_coding
ENSG00000100888.8	CHD8	176.986	162.974	181.973	170.055	174.386	145.754	186.986	171.813	156.845	167.326	168.627	169.43	10.5524	0.0622818	protein_coding
ENSG00000143376.8	SNX27	162.687	166.302	187.481	169.019	173.761	183.417	158.542	156.885	189.31	165.678	150.638	169.429	11.5856	0.0683801	protein_coding
ENSG00000238741.1	SCARNA7	249.107	115.399	148.312	172.588	201.679	143.306	149.682	186.889	140.402	172.436	183.175	169.362	25.9507	0.153227	snoRNA
ENSG00000134569.5	LRP4	115.435	222.199	220.122	150.367	127.3	253.281	192.582	133.748	172.445	144.082	130.772	169.303	39.6437	0.234158	protein_coding
ENSG00000066084.8	DIP2B	166.831	162.557	156.269	135.169	181.886	173.06	114.243	248.688	170.126	164.194	188.963	169.272	38.5534	0.227761	protein_coding
ENSG00000106682.10	EIF4H	166.003	193.488	191.154	158.542	169.177	134.079	179.525	155.244	157.899	178.536	176.605	169.114	25.5007	0.15079	protein_coding
ENSG00000100815.8	TRIP11	183.411	141.336	138.316	178.806	178.553	200.177	102.586	194.651	181.932	168.15	191.622	169.049	23.1817	0.13713	protein_coding
ENSG00000054654.11	SYNE2	195.846	128.021	94.0467	183.296	160.427	164.586	142.221	298.844	158.742	127.432	205.544	169	41.4964	0.24554	protein_coding
ENSG00000167986.9	DDB1	166.831	221.089	162.185	180.878	147.509	125.605	188.385	161.961	153.261	160.072	190.996	168.979	40.197	0.237881	protein_coding
ENSG00000085063.10	CD59	153.775	164.083	126.076	152.9	163.969	244.619	132.429	196.741	178.137	175.239	170.348	168.938	27.65	0.16367	protein_coding
ENSG00000187555.10	USP7	190.872	153.958	151.984	171.091	197.512	166.657	131.03	155.99	165.91	185.79	186.773	168.87	25.5552	0.151331	protein_coding
ENSG00000142599.13	RERE	136.159	152.987	200.334	160.729	157.51	191.514	244.341	167.484	149.045	163.205	133.901	168.837	25.5851	0.151537	protein_coding
ENSG00000101558.9	VAPA	187.556	150.49	128.116	182.605	182.72	183.229	113.311	173.753	182.143	194.857	177.387	168.742	28.0706	0.166352	protein_coding
ENSG00000198752.5	CDC42BPB	148.801	192.794	217.062	167.062	142.301	146.131	242.009	173.903	134.71	149.192	141.566	168.685	29.5165	0.17498	protein_coding
ENSG00000148143.8	ZNF462	154.397	174.208	190.541	170.631	141.051	180.592	228.953	167.036	143.775	158.259	145.007	168.586	29.1892	0.173141	protein_coding
ENSG00000148516.17	ZEB1	174.5	166.857	137.296	191.125	190.429	167.222	128.232	172.111	157.478	164.853	202.885	168.453	22.868	0.135753	protein_coding
ENSG00000196730.8	DAPK1	140.304	172.96	216.246	161.766	135.008	182.664	242.942	122.105	169.916	160.402	147.979	168.39	28.2869	0.167984	protein_coding
ENSG00000132970.8	WASF3	135.123	122.75	165.857	191.01	184.595	206.768	179.525	179.127	157.056	173.096	156.896	168.346	29.0846	0.172767	protein_coding
ENSG00000150627.11	WDR17	194.809	136.066	176.669	179.496	187.72	163.267	137.092	144.794	183.408	181.503	162.214	167.913	21.6063	0.128676	protein_coding
ENSG00000153310.14	FAM49B	242.061	141.891	153.82	155.663	192.512	138.975	123.569	139.421	194.792	200.297	163.465	167.861	27.6664	0.164818	protein_coding
ENSG00000017260.15	ATP2C1	198.125	155.9	130.564	164.068	188.137	160.066	130.097	172.559	178.348	180.844	186.929	167.785	28.2537	0.168392	protein_coding
ENSG00000186479.4	RGS7BP	213.254	131.072	164.633	158.542	210.43	148.767	119.839	133.3	212.711	204.088	146.728	167.579	28.5919	0.170618	protein_coding
ENSG00000144028.10	SNRNP200	157.298	207.913	196.662	149.216	153.135	130.501	220.093	166.14	153.683	151.665	153.923	167.294	30.7846	0.184015	protein_coding
ENSG00000172667.6	ZMAT3	164.759	146.329	112.611	183.987	179.178	233.697	120.771	138.376	199.64	195.021	164.248	167.147	30.8816	0.184757	protein_coding
ENSG00000182253.10	SYNM	132.429	215.125	134.644	152.67	145.217	156.488	186.053	216.445	145.883	142.763	209.298	167.001	33.0764	0.19806	protein_coding
ENSG00000110931.14	CAMKK2	162.479	147.855	237.667	161.535	168.761	114.494	202.84	141.212	181.51	172.766	145.633	166.978	31.4782	0.188517	protein_coding
ENSG00000087365.10	SF3B2	158.334	185.72	208.29	169.94	166.26	122.027	224.29	153.452	141.667	155.786	150.169	166.903	29.7711	0.178374	protein_coding
ENSG00000204120.10	GIGYF2	169.111	167.135	159.125	160.499	170.011	171.553	159.941	189.427	154.315	166.337	167.22	166.788	20.814	0.124793	protein_coding
ENSG00000069329.11	VPS35	211.182	149.658	132.604	168.904	183.553	158.748	128.699	153.004	170.759	185.46	190.996	166.688	18.1238	0.108729	protein_coding
ENSG00000055917.11	PUM2	161.029	144.665	135.256	174.2	161.052	195.281	144.086	173.455	162.959	200.297	179.734	166.547	22.0073	0.132139	protein_coding
ENSG00000054690.9	PLEKHH1	172.22	194.043	206.25	115.136	144.384	136.339	167.401	298.545	117.212	110.781	166.438	166.25	39.115	0.235279	protein_coding
ENSG00000133706.13	LARS	191.494	128.853	136.072	172.819	170.427	168.352	120.305	171.216	185.094	176.063	203.041	165.794	40.6366	0.245103	protein_coding
ENSG00000138398.11	PPIG	184.862	130.656	123.628	192.276	186.47	162.514	110.047	181.515	174.553	169.799	207.108	165.766	27.4857	0.16581	protein_coding
ENSG00000133138.15	TBC1D8B	148.801	140.781	160.757	206.093	180.011	209.404	136.159	203.906	142.299	151.5	142.348	165.642	28.5838	0.172564	protein_coding
ENSG00000147416.6	ATP6V1B2	172.842	159.367	153.616	173.279	167.302	157.241	164.604	134.345	184.04	196.34	158.616	165.599	22.3429	0.134922	protein_coding
ENSG00000169764.10	UGP2	170.355	134.262	149.128	169.595	175.219	200.553	116.575	136.734	206.808	198.318	163.778	165.575	22.6566	0.136836	protein_coding
ENSG00000149428.14	HYOU1	154.811	185.72	236.851	156.93	130.008	134.079	273.251	124.344	138.926	152.489	133.901	165.574	37.9757	0.229358	protein_coding
ENSG00000124164.11	VAPB	156.884	161.448	168.101	167.407	168.969	161.008	143.62	162.558	170.126	193.373	166.75	165.477	33.3937	0.201803	protein_coding
ENSG00000103540.12	CCP110	171.391	122.75	124.444	152.785	177.928	207.898	103.052	210.027	177.927	168.315	201.79	165.3	25.6227	0.155007	protein_coding
ENSG00000092820.13	EZR	123.932	255.764	139.132	190.78	145.217	119.955	162.738	188.83	144.618	118.2	228.695	165.26	39.2756	0.237659	protein_coding
ENSG00000258441.1	LINC00641	154.19	153.542	165.449	174.43	185.637	179.839	132.895	146.884	184.673	180.02	159.555	165.192	32.9586	0.199517	processed_transcript
ENSG00000077235.13	GTF3C1	126.626	202.781	211.35	145.531	117.507	191.514	268.588	142.108	146.094	142.763	121.23	165.099	33.9734	0.205775	protein_coding
ENSG00000152969.12	JAKMIP1	141.962	144.665	181.565	166.716	145.634	180.404	267.189	118.672	180.667	172.272	116.225	165.088	42.3772	0.256694	protein_coding
ENSG00000147246.5	HTR2C	205.793	131.211	168.101	177.309	147.718	164.774	143.62	198.085	152.418	167.821	159.085	165.085	31.708	0.192071	protein_coding
ENSG00000132142.15	ACACA	178.437	167.551	181.565	160.269	151.885	170.047	174.862	168.678	164.434	160.897	136.247	164.988	17.392	0.105413	protein_coding
ENSG00000228253.1	MT-ATP8	123.517	114.012	382.715	190.319	180.636	121.085	123.103	143.75	149.256	169.139	117.007	164.958	52.6333	0.31907	protein_coding
ENSG00000172466.11	ZNF24	167.66	149.103	107.103	163.147	191.679	203.002	82.535	192.114	176.451	165.018	216.494	164.937	58.5426	0.354939	protein_coding
ENSG00000120733.9	KDM3B	150.666	164.915	175.445	170.631	150.843	146.508	187.919	168.379	152.629	166.007	179.108	164.823	28.4985	0.172904	protein_coding
ENSG00000078142.7	PIK3C3	203.928	139.256	146.68	172.703	180.636	163.267	124.968	158.975	178.981	175.239	166.75	164.671	17.2414	0.104702	protein_coding
ENSG00000171862.5	PTEN	180.717	125.802	117.099	173.164	195.012	215.995	96.0576	153.004	176.872	197	180.359	164.644	29.1578	0.177096	protein_coding
ENSG00000011426.6	ANLN	197.918	155.761	86.7025	86.4668	260.641	213.735	78.8046	280.185	131.969	98.4174	218.84	164.495	55.616	0.338102	protein_coding
ENSG00000172348.10	RCAN2	186.312	140.504	177.893	148.18	171.886	157.43	149.216	145.392	208.705	181.668	140.784	164.361	51.8383	0.315393	protein_coding
ENSG00000138081.15	FBXO11	202.27	133.708	152.8	168.213	195.012	152.534	99.3217	155.244	179.613	186.119	181.924	164.251	25.1757	0.153276	protein_coding
ENSG00000198231.8	DDX42	157.713	173.099	181.973	164.989	164.594	137.28	179.059	159.274	164.013	163.864	160.18	164.185	21.6965	0.132146	protein_coding
ENSG00000115762.12	PLEKHB2	187.141	173.099	159.941	145.301	165.635	150.274	156.677	134.942	189.943	183.976	158.616	164.14	14.4573	0.088079	protein_coding
ENSG00000188554.9	NBR1	166.003	158.535	149.128	153.476	178.136	170.988	156.677	158.229	174.343	164.359	174.259	164.012	13.6318	0.0831148	protein_coding
ENSG00000125249.6	RAP2A	188.385	140.365	114.855	150.137	189.387	218.82	87.6642	132.703	188.467	203.759	187.555	163.827	28.4962	0.173941	protein_coding
ENSG00000155093.13	PTPRN2	142.998	144.388	230.935	172.819	146.676	119.767	313.353	114.194	165.278	151.006	100.426	163.803	49.3549	0.301306	protein_coding
ENSG00000128881.12	TTBK2	160.407	143.278	159.941	161.996	174.594	185.677	132.895	167.036	179.191	185.13	150.013	163.651	42.3902	0.259029	protein_coding
ENSG00000134884.9	ARGLU1	183.411	132.182	138.112	185.253	168.761	165.339	149.216	158.826	178.559	171.777	165.499	163.358	16.4382	0.100627	protein_coding
ENSG00000176595.3	KBTBD11	157.091	172.266	139.336	153.821	163.135	197.54	156.21	130.166	180.878	175.239	166.907	162.963	17.3452	0.106436	protein_coding
ENSG00000134440.7	NARS	191.494	138.423	145.252	167.062	176.886	144.06	127.766	138.525	195.424	174.909	192.717	162.956	21.087	0.129403	protein_coding
ENSG00000177807.6	KCNJ10	117.3	217.622	174.425	155.778	153.551	185.488	99.3217	183.904	151.786	142.268	210.706	162.923	29.6867	0.182213	protein_coding
ENSG00000140396.8	NCOA2	162.687	159.09	170.957	155.778	169.177	168.352	159.008	150.019	169.494	170.458	156.583	162.873	24.9489	0.15318	protein_coding
ENSG00000084710.9	EFR3B	164.552	163.251	266.84	135.399	151.051	116.566	244.807	125.24	152.418	156.116	111.375	162.51	33.9167	0.208705	protein_coding
ENSG00000091656.11	ZFHX4	141.34	150.352	178.913	165.795	147.093	194.716	159.474	172.261	153.894	163.864	159.242	162.449	35.1152	0.216161	protein_coding
ENSG00000165525.13	NEMF	182.582	136.759	134.848	164.414	185.22	186.618	92.3272	189.576	165.699	162.216	184.427	162.244	22.7853	0.140438	protein_coding
ENSG00000135164.14	DMTF1	173.463	125.802	136.48	164.414	166.885	198.482	115.176	171.813	173.499	170.129	184.739	161.898	26.5759	0.164152	protein_coding
ENSG00000137776.12	SLTM	169.733	126.495	148.72	170.401	181.47	161.573	130.097	180.471	164.856	171.283	174.572	161.788	21.3362	0.131877	protein_coding
ENSG00000132872.7	SYT4	230.455	148.826	174.425	163.953	190.845	124.663	129.631	101.804	174.343	193.703	144.694	161.577	27.7389	0.171676	protein_coding
ENSG00000111262.4	KCNA1	186.52	126.357	186.665	155.318	171.886	177.391	152.014	103.446	203.435	182.822	131.242	161.554	32.2294	0.199496	protein_coding
ENSG00000143947.8	RPS27A	186.727	131.35	145.252	162.802	167.511	160.819	111.912	184.949	168.44	173.096	182.862	161.429	26.092	0.161632	protein_coding
ENSG00000136160.10	EDNRB	87.457	170.741	86.0905	207.82	240.432	218.82	41.5006	170.917	187.202	178.206	186.46	161.422	44.9557	0.278497	protein_coding
ENSG00000129244.4	ATP1B2	87.0425	270.328	243.379	158.887	114.591	136.339	262.526	154.199	104.142	133.861	110.124	161.402	61.3677	0.380217	protein_coding
ENSG00000104388.10	RAB2A	201.234	120.67	126.484	176.733	190.637	163.267	85.3327	150.019	191.208	198.318	168.627	161.139	51.1958	0.317712	protein_coding
ENSG00000218336.3	TENM3	202.685	155.345	183.809	164.759	164.177	124.663	165.07	127.18	168.018	162.051	151.733	160.863	29.1611	0.18128	protein_coding
ENSG00000173821.15	RNF213	123.103	198.758	173.813	145.186	115.216	139.352	192.582	195.099	212.078	126.113	147.354	160.787	27.752	0.172601	protein_coding
ENSG00000167005.9	NUDT21	194.395	121.502	120.975	181.108	191.054	149.521	107.715	146.436	173.078	188.262	193.499	160.686	32.1398	0.200016	protein_coding
ENSG00000172757.8	CFL1	167.039	201.81	232.159	135.63	135.425	109.598	210.301	131.808	149.256	151.665	141.879	160.597	33.9045	0.211115	protein_coding
ENSG00000164398.8	ACSL6	154.811	165.886	166.877	169.825	187.928	123.722	151.547	131.658	168.229	186.944	157.99	160.493	29.0363	0.18092	protein_coding
ENSG00000140022.5	STON2	132.222	175.734	143.416	178.345	139.8	164.397	184.654	124.195	179.824	139.136	203.667	160.49	22.0038	0.137104	protein_coding
ENSG00000163946.9	FAM208A	168.282	143.972	112.611	164.644	172.302	191.326	108.181	170.021	175.608	161.062	197.097	160.464	25.9458	0.161692	protein_coding
ENSG00000137575.7	SDCBP	197.918	159.783	148.108	159.463	166.677	164.774	104.451	145.242	193.105	159.908	164.717	160.377	25.4028	0.158394	protein_coding
ENSG00000116747.8	TROVE2	150.045	144.942	90.3746	164.414	202.304	197.164	69.9449	175.545	172.656	167.491	227.287	160.197	35.3721	0.220804	protein_coding
ENSG00000073464.7	CLCN4	182.375	144.665	180.545	139.429	155.01	150.65	164.604	142.257	177.716	184.8	138.75	160.073	33.6214	0.210038	protein_coding
ENSG00000056586.11	RC3H2	153.775	130.379	143.824	175.006	160.218	184.547	133.362	150.765	183.408	176.723	164.248	159.659	17.9083	0.112166	protein_coding
ENSG00000104722.9	NEFM	140.511	147.023	270.716	124.346	182.303	151.78	213.565	121.209	144.618	150.016	106.683	159.343	34.2689	0.215064	protein_coding
ENSG00000152291.9	TGOLN2	142.998	192.378	182.177	141.387	141.676	150.462	185.121	159.871	149.256	153.478	153.298	159.282	34.1263	0.214251	protein_coding
ENSG00000189056.9	RELN	197.504	140.92	180.953	149.446	160.843	126.358	199.11	141.063	128.807	169.634	155.488	159.102	21.1595	0.132993	protein_coding
ENSG00000165029.11	ABCA1	113.777	178.647	152.188	173.97	135.217	210.534	120.771	160.169	167.807	163.534	173.477	159.099	25.3273	0.159192	protein_coding
ENSG00000162512.11	SDC3	113.57	235.93	243.787	134.248	99.3812	129.748	294.235	142.406	111.731	139.466	104.962	159.042	48.6112	0.305649	protein_coding
ENSG00000080822.12	CLDND1	193.151	126.079	117.711	95.7928	184.178	208.086	63.4167	247.494	149.678	135.18	227.6	158.942	59.3964	0.373698	protein_coding
ENSG00000197756.5	RPL37A	181.546	147.439	163.001	157.736	153.76	142.176	182.323	155.244	156.424	154.467	154.236	158.941	39.8286	0.250587	protein_coding
ENSG00000115414.14	FN1	138.025	164.638	170.957	143.114	171.677	163.644	151.081	175.843	181.51	153.478	133.588	158.869	13.7454	0.0865204	protein_coding
ENSG00000196581.6	AJAP1	171.598	135.511	189.521	162.802	170.011	152.722	183.256	124.792	153.051	164.029	137.812	158.646	17.4027	0.109695	protein_coding
ENSG00000143799.8	PARP1	159.578	170.879	163.817	143.919	152.718	144.436	159.941	171.514	154.105	154.632	166.594	158.376	15.0482	0.0950158	protein_coding
ENSG00000138834.8	MAPK8IP3	115.642	190.714	264.188	124.692	110.84	112.611	356.253	131.957	112.785	125.453	95.7329	158.261	55.3476	0.349724	protein_coding
ENSG00000196323.7	ZBTB44	157.713	129.131	137.296	157.16	174.594	208.839	88.1305	155.691	183.408	182.822	165.03	158.165	59.0905	0.3736	protein_coding
ENSG00000141252.15	VPS53	133.672	152.987	228.487	159.923	153.343	140.482	204.705	157.93	154.105	140.455	113.096	158.108	30.7179	0.194285	protein_coding
ENSG00000164031.12	DNAJB14	210.767	115.538	110.163	163.838	173.969	190.385	89.0631	125.389	186.148	196.505	173.633	157.764	35.024	0.222003	protein_coding
ENSG00000153207.10	AHCTF1	161.029	121.502	129.952	175.812	160.843	214.112	106.783	143.899	167.597	179.36	171.756	157.513	34.1836	0.217021	protein_coding
ENSG00000142168.10	SOD1	176.157	157.703	168.917	147.028	151.051	137.469	166.935	143.6	161.905	168.645	152.828	157.476	21.9893	0.139635	protein_coding
ENSG00000074410.9	CA12	188.592	132.321	239.095	121.238	116.674	165.527	187.452	127.479	195.424	140.785	117.633	157.474	28.5153	0.181079	protein_coding
ENSG00000123416.11	TUBA1B	179.473	170.602	153.208	152.67	172.928	123.91	136.159	166.14	141.667	189.911	143.912	157.326	30.5169	0.193973	protein_coding
ENSG00000078549.10	ADCYAP1R1	107.352	212.906	168.917	167.292	134.383	162.891	162.738	157.333	136.818	154.962	163.935	157.23	22.3145	0.141923	protein_coding
ENSG00000143702.11	CEP170	170.147	124.831	116.283	163.493	190.845	152.157	115.642	177.634	162.748	166.502	188.963	157.204	25.4361	0.161803	protein_coding
ENSG00000158828.5	PINK1	141.34	186.414	218.286	148.64	135.217	132.007	217.762	132.554	133.867	144.576	138.124	157.163	29.1765	0.185646	protein_coding
ENSG00000164187.6	LMBRD2	192.737	142.307	124.036	160.844	181.053	155.17	89.9957	123.896	192.894	192.219	173.32	157.134	32.2823	0.205445	protein_coding
ENSG00000132475.4	H3F3B	160.821	205.277	124.444	156.815	158.343	135.209	102.12	171.813	157.688	152.819	202.885	157.112	30.7432	0.195677	protein_coding
ENSG00000178965.9	C1orf173	158.334	144.388	180.953	173.624	148.968	158.371	187.452	97.7736	165.699	165.513	146.415	157.045	26.1196	0.166319	protein_coding
ENSG00000156650.8	KAT6B	163.723	158.258	185.849	157.505	170.636	154.417	160.873	154.049	123.747	157.105	141.253	157.038	19.332	0.123104	protein_coding
ENSG00000122026.6	RPL21	205.586	122.473	109.551	171.207	166.052	176.826	104.451	164.051	160.429	169.469	177.231	157.03	23.6623	0.150687	protein_coding
ENSG00000185760.11	KCNQ5	168.075	146.746	204.618	166.601	154.593	156.677	154.345	89.7128	179.824	169.139	136.247	156.962	28.6797	0.182718	protein_coding
ENSG00000198121.9	LPAR1	197.711	124.553	180.953	115.711	170.844	169.105	102.586	306.755	104.774	130.234	122.325	156.868	44.5112	0.283749	protein_coding
ENSG00000180628.10	PCGF5	149.216	139.394	83.8464	166.371	170.427	212.417	89.0631	164.349	171.602	169.634	206.17	156.59	48.5612	0.310117	protein_coding
ENSG00000155130.5	MARCKS	178.437	154.651	86.0905	194.003	171.261	137.657	100.254	147.183	145.04	177.217	229.477	156.479	38.7753	0.247798	protein_coding
ENSG00000111670.10	GNPTAB	172.22	141.197	183.401	155.663	168.344	152.157	129.631	123.896	165.067	171.118	151.421	155.829	30.1648	0.193577	protein_coding
ENSG00000147274.10	RBMX	158.956	138.007	134.032	168.098	160.01	156.3	135.693	152.258	158.742	176.063	175.197	155.76	16.0108	0.102792	protein_coding
ENSG00000074696.8	PTPLAD1	151.703	153.403	133.828	162.456	168.344	149.144	120.305	165.991	163.38	173.755	169.722	155.639	14.879	0.095599	protein_coding
ENSG00000146006.7	LRRTM2	199.576	124.831	141.172	166.371	172.719	162.514	96.5239	115.089	189.732	196.175	146.259	155.542	25.4628	0.163704	protein_coding
ENSG00000127152.13	BCL11B	166.624	146.052	176.873	156.815	165.219	158.183	171.132	101.804	166.121	181.174	115.599	155.054	28.476	0.183652	protein_coding
ENSG00000105968.14	H2AFV	165.381	146.191	126.688	157.275	166.469	169.482	135.227	150.467	146.937	165.018	173.477	154.783	19.6726	0.127098	protein_coding
ENSG00000253352.4	TUG1	137.817	155.622	140.152	163.838	160.218	186.43	106.783	159.423	157.478	170.623	162.84	154.657	17.2091	0.111273	antisense
ENSG00000198744.5	RP5-857K21.11	136.159	86.6881	317.433	299.468	116.466	88.1305	216.363	99.2663	140.823	114.408	85.878	154.644	58.7732	0.380055	pseudogene
ENSG00000105426.10	PTPRS	149.837	195.152	205.842	137.126	117.507	107.715	255.532	162.707	103.509	147.709	117.945	154.598	65.4206	0.423164	protein_coding
ENSG00000123091.4	RNF11	177.401	132.182	117.711	159.002	180.636	169.105	100.254	133.3	175.397	201.121	151.89	154.364	37.9763	0.246018	protein_coding
ENSG00000128609.10	NDUFA5	216.777	101.668	108.939	168.904	181.678	128.618	67.1471	135.39	204.911	202.605	179.734	154.215	38.8177	0.251711	protein_coding
ENSG00000133812.10	SBF2	155.433	150.907	148.924	175.812	165.635	175.32	117.507	150.915	154.105	141.279	159.242	154.098	34.6947	0.225147	protein_coding
ENSG00000145687.11	SSBP2	193.151	115.399	111.591	173.279	175.219	137.657	106.316	156.736	169.072	204.583	152.046	154.096	24.8766	0.161437	protein_coding
ENSG00000013441.11	CLK1	160.821	127.05	96.2908	157.045	160.427	199.235	98.8554	179.724	167.386	153.314	194.438	154.053	32.121	0.208506	protein_coding
ENSG00000099622.9	CIRBP	140.097	177.537	189.113	171.667	148.759	49.1497	224.29	167.335	127.542	144.906	150.326	153.702	37.5047	0.244009	protein_coding
ENSG00000137409.14	MTCH1	159.163	172.405	191.97	143.344	112.715	130.313	223.357	124.643	141.667	154.632	132.649	153.351	36.7362	0.239556	protein_coding
ENSG00000062194.11	GPBP1	163.101	130.934	126.076	159.463	168.969	177.391	104.451	156.885	165.489	161.391	172.225	153.307	26.6585	0.17389	protein_coding
ENSG00000166681.9	NGFRAP1	170.562	148.41	167.285	155.433	148.551	119.014	190.25	132.853	151.786	164.359	137.029	153.23	20.2994	0.132476	protein_coding
ENSG00000036530.4	CYP46A1	136.781	141.059	256.639	158.887	148.968	136.904	222.425	111.357	135.975	121.002	113.253	153.023	33.573	0.219399	protein_coding
ENSG00000015133.14	CCDC88C	145.485	168.383	276.428	160.154	126.675	115.059	249.936	104.939	116.369	115.068	103.554	152.914	50.2483	0.328606	protein_coding
ENSG00000054267.16	ARID4B	166.624	123.582	128.932	161.075	164.594	153.475	117.507	186.143	141.245	158.919	179.89	152.908	42.4948	0.277911	protein_coding
ENSG00000113441.11	LNPEP	150.874	141.059	106.695	160.614	161.468	200.93	97.4565	142.406	180.667	164.853	174.415	152.858	25.5525	0.167165	protein_coding
ENSG00000080298.11	RFX3	174.085	153.958	91.8026	189.974	151.26	148.956	94.6587	148.078	150.31	163.04	213.991	152.738	31.7033	0.207567	protein_coding
ENSG00000155097.7	ATP6V1C1	188.799	128.576	125.668	155.203	180.011	135.774	114.243	137.48	179.402	177.217	157.678	152.732	29.7995	0.19511	protein_coding
ENSG00000124374.8	PAIP2B	182.375	127.05	123.016	118.129	162.302	158.371	134.76	262.421	123.326	137.323	150.951	152.729	32.9642	0.215834	protein_coding
ENSG00000174485.10	DENND4A	166.624	128.021	140.968	154.627	175.844	176.073	89.0631	154.199	173.078	155.951	165.186	152.694	32.9338	0.215685	protein_coding
ENSG00000144713.8	RPL32	170.147	133.846	182.585	144.725	150.634	140.67	154.345	136.883	155.791	160.402	148.136	152.561	19.9635	0.130856	protein_coding
ENSG00000158186.8	MRAS	144.449	151.877	159.125	157.621	128.55	188.125	187.452	123.001	136.607	173.426	127.644	152.534	18.4467	0.120935	protein_coding
ENSG00000130559.14	CAMSAP1	151.081	143.001	192.378	150.367	143.134	133.137	197.711	131.211	147.359	155.951	130.929	152.387	21.8765	0.143559	protein_coding
ENSG00000077254.10	USP33	194.602	118.589	121.792	155.778	182.72	150.839	92.3272	153.154	173.921	160.897	169.722	152.213	25.5744	0.168018	protein_coding
ENSG00000129657.10	SEC14L1	151.081	173.931	179.117	146.337	127.508	167.975	172.997	137.331	157.267	138.642	122.012	152.2	24.4056	0.160352	protein_coding
ENSG00000159658.6	EFCAB14	130.771	176.705	139.132	143.114	156.468	163.267	121.238	170.021	152.418	134.52	181.767	151.766	18.8066	0.123919	protein_coding
ENSG00000115423.14	DNAH6	189.836	153.126	134.032	189.513	145.634	109.975	128.232	125.09	157.267	130.729	205.857	151.754	24.8207	0.163559	protein_coding
ENSG00000142676.8	RPL11	151.703	168.383	160.145	130.449	136.884	136.904	161.34	158.229	149.256	146.719	169.253	151.751	22.7164	0.149695	protein_coding
ENSG00000169220.13	RGS14	143.62	176.844	322.329	126.419	98.7562	74.9486	289.105	82.2492	137.661	120.837	96.2021	151.725	55.9189	0.368555	protein_coding
ENSG00000156299.8	TIAM1	126.212	153.819	161.369	152.44	148.343	122.968	188.851	135.39	149.256	178.206	151.577	151.676	56.8162	0.374591	protein_coding
ENSG00000163618.13	CADPS	143.62	127.744	169.937	156.469	161.677	132.384	163.205	143.451	148.413	199.967	121.543	151.674	20.0649	0.13229	protein_coding
ENSG00000196531.6	NACA	168.075	132.043	146.068	151.749	155.01	145.378	128.232	154.199	153.051	161.062	172.382	151.568	17.4886	0.115385	protein_coding
ENSG00000130956.9	HABP4	149.63	138.84	203.394	152.67	146.259	129.371	197.245	113.447	170.126	137.982	128.27	151.567	21.1018	0.139225	protein_coding
ENSG00000134250.13	NOTCH2	93.2598	198.897	128.32	167.177	145.843	174.755	155.278	136.584	158.321	131.883	175.823	151.467	27.1688	0.179371	protein_coding
ENSG00000173812.6	EIF1	147.351	169.076	186.053	127.57	130.217	154.982	170.665	134.345	156.424	156.446	132.962	151.463	23.2239	0.153331	protein_coding
ENSG00000088812.13	ATRN	160.2	153.681	154.636	139.314	160.635	120.897	154.811	143.451	146.304	176.558	155.175	151.424	15.9753	0.1055	protein_coding
ENSG00000124783.8	SSR1	141.34	162.974	135.46	157.505	160.635	163.079	118.44	148.974	151.575	153.478	169.253	151.156	13.7611	0.0910394	protein_coding
ENSG00000106078.13	COBL	133.672	167.828	175.445	136.551	125.008	165.716	195.846	184.202	136.396	113.419	128.426	151.137	20.9906	0.138884	protein_coding
ENSG00000197045.8	GMFB	186.727	113.041	83.6424	163.147	181.261	158.56	61.5515	174.649	170.97	182.987	185.365	151.082	35.0768	0.232171	protein_coding
ENSG00000059915.12	PSD	107.974	172.96	277.04	146.107	90.4224	117.319	332.005	93.4446	119.32	128.421	76.4924	151.046	62.4229	0.413271	protein_coding
ENSG00000170776.15	AKAP13	146.314	180.589	124.444	149.216	132.092	144.06	178.593	156.139	150.099	139.796	158.773	150.919	56.0738	0.371548	protein_coding
ENSG00000118181.6	RPS25	170.355	131.766	155.248	148.985	167.302	139.352	138.957	145.242	157.267	150.511	155.018	150.909	14.1226	0.0935835	protein_coding
ENSG00000083097.10	DOPEY1	162.894	129.408	138.52	170.976	170.011	147.449	101.653	145.093	161.061	173.426	158.773	150.842	16.6142	0.110143	protein_coding
ENSG00000166033.7	HTRA1	119.165	169.631	132.196	157.621	157.093	178.333	136.159	129.121	171.813	149.687	157.678	150.772	19.5295	0.12953	protein_coding
ENSG00000092096.10	SLC22A17	123.932	201.394	203.19	130.218	93.5475	96.4163	299.83	136.286	139.137	135.674	98.0792	150.7	43.6777	0.289831	protein_coding
ENSG00000019144.12	PHLDB1	129.113	205.971	254.395	117.093	95.8394	106.209	231.751	201.07	104.985	92.9772	117.945	150.668	58.0922	0.385564	protein_coding
ENSG00000107890.12	ANKRD26	173.671	103.193	129.748	183.872	156.051	171.365	98.3891	158.527	171.391	151.5	159.242	150.632	44.758	0.297135	protein_coding
ENSG00000112200.12	ZNF451	163.101	134.54	111.183	148.755	162.302	184.923	80.2035	160.468	165.699	163.699	181.142	150.547	28.4051	0.188679	protein_coding
ENSG00000147862.10	NFIB	112.741	168.383	109.143	175.236	155.01	169.482	103.518	166.29	147.991	146.225	201.477	150.5	29.542	0.196293	protein_coding
ENSG00000157152.12	SYN2	132.636	158.258	170.345	166.141	107.923	150.274	208.902	103.147	143.564	190.57	123.577	150.485	30.4441	0.202306	processed_transcript
ENSG00000159164.5	SV2A	155.019	179.895	220.53	129.412	128.55	93.4033	242.476	114.343	122.904	162.216	105.588	150.394	39.0339	0.259544	protein_coding
ENSG00000169018.5	FEM1B	157.713	128.16	106.287	156.584	164.177	172.495	105.384	130.166	167.386	188.098	177.7	150.377	37.3917	0.248653	protein_coding
ENSG00000089916.13	GPATCH2L	156.262	152.294	122.404	155.433	169.386	167.222	112.378	147.183	157.688	158.754	154.706	150.337	22.552	0.15001	protein_coding
ENSG00000116641.11	DOCK7	133.051	159.229	105.267	165.104	165.844	175.884	94.6587	146.884	151.996	157.6	196.315	150.167	23.2473	0.15481	protein_coding
ENSG00000169504.10	CLIC4	170.355	134.124	109.143	103.737	196.262	177.391	67.6134	199.876	145.883	120.178	225.723	150.026	38.1882	0.254544	protein_coding
ENSG00000070018.4	LRP6	149.216	140.365	144.436	146.107	161.677	155.547	104.917	174.052	139.558	147.709	184.583	149.833	35.3615	0.236006	protein_coding
ENSG00000171766.11	GATM	118.336	177.676	101.595	143.804	172.928	186.43	80.2035	175.395	142.721	125.618	215.399	149.101	30.6486	0.205556	protein_coding
ENSG00000196950.9	SLC39A10	190.457	120.531	135.46	152.9	193.345	129.183	75.5405	112.999	173.499	173.261	182.393	149.052	37.2449	0.249879	protein_coding
ENSG00000173320.5	STOX2	149.837	137.175	160.553	146.683	157.093	134.079	154.811	149.273	144.196	171.118	132.493	148.846	26.5169	0.17815	protein_coding
ENSG00000261115.1	TMEM178B	150.045	154.929	171.773	145.071	158.135	135.585	145.952	113.596	151.786	184.141	124.202	148.656	15.5778	0.104791	protein_coding
ENSG00000165650.7	PDZD8	162.894	146.468	131.38	143.574	169.386	151.215	103.052	145.242	157.688	154.632	168.471	148.546	18.4907	0.124478	protein_coding
ENSG00000154217.10	PITPNC1	125.175	167.135	133.42	149.561	164.802	154.04	120.771	128.076	171.602	169.634	149.231	148.495	18.0308	0.121424	protein_coding
ENSG00000163848.14	ZNF148	158.749	129.824	114.855	156.354	158.343	183.04	106.783	128.225	165.278	166.337	164.248	148.367	20.8016	0.140204	protein_coding
ENSG00000102409.9	BEX4	183.618	119.56	136.684	158.542	174.178	124.475	113.311	125.986	164.013	179.195	151.89	148.314	23.7632	0.160223	protein_coding
ENSG00000108395.9	TRIM37	180.095	134.124	147.904	155.778	163.135	108.845	129.165	125.09	153.051	175.898	158.303	148.308	22.6844	0.152955	protein_coding
ENSG00000063180.4	CA11	147.765	143.278	267.86	135.284	115.841	109.975	232.683	86.4288	129.861	149.027	112.158	148.196	39.5665	0.266987	protein_coding
ENSG00000248485.1	PCP4L1	216.363	143.001	200.742	129.297	142.717	107.338	158.075	69.1132	165.067	152.324	145.789	148.166	45.6058	0.307802	protein_coding
ENSG00000112739.12	PRPF4B	174.292	119.699	113.835	163.608	157.51	181.346	97.4565	151.96	158.532	151.83	157.834	147.991	32.3677	0.218714	protein_coding
ENSG00000255794.2	RMST	147.765	146.052	80.3783	157.966	193.762	118.072	81.6024	135.54	202.381	135.015	229.321	147.987	36.2232	0.244773	processed_transcript
ENSG00000164114.14	MAP9	187.349	112.486	106.695	163.262	172.928	151.215	80.2035	130.912	162.326	178.866	179.264	147.773	39.5269	0.267483	protein_coding
ENSG00000146414.11	SHPRH	149.63	106.8	132.808	151.864	171.261	191.138	113.311	160.169	150.521	152.16	145.476	147.74	28.7086	0.194319	protein_coding
ENSG00000109466.9	KLHL2	182.375	119.005	146.068	146.798	139.175	161.196	127.766	114.343	177.505	181.339	129.364	147.721	23.2366	0.1573	protein_coding
ENSG00000085433.11	WDR47	187.141	125.108	143.212	144.38	167.302	155.923	104.451	110.76	179.191	167.491	138.906	147.624	24.6751	0.167148	protein_coding
ENSG00000172115.4	CYCS	200.198	113.596	120.567	156.124	174.386	133.891	90.9283	129.419	176.029	170.129	158.46	147.612	28.4862	0.192981	protein_coding
ENSG00000131143.4	COX4I1	145.071	157.703	190.337	147.604	127.508	112.235	199.11	140.018	141.667	139.796	122.482	147.594	28.3121	0.191825	protein_coding
ENSG00000163629.8	PTPN13	131.185	130.934	138.928	146.568	138.967	214.3	116.108	153.154	156.634	132.707	163.935	147.584	25.0153	0.169499	protein_coding
ENSG00000134644.11	PUM1	149.63	145.497	151.576	139.775	138.55	145.189	162.272	142.108	148.202	161.391	138.906	147.554	18.3707	0.124501	protein_coding
ENSG00000101972.14	STAG2	152.532	128.298	91.8026	142.883	157.718	183.04	102.12	172.111	160.64	151.83	180.047	147.547	20.7646	0.140731	protein_coding
ENSG00000237515.6	SHISA9	140.097	135.233	178.301	160.154	148.343	148.014	188.385	140.316	127.12	147.873	109.029	147.533	24.9859	0.169358	protein_coding
ENSG00000105223.14	PLD3	117.093	187.801	280.712	121.008	96.4644	79.0915	316.151	101.505	112.996	121.991	85.878	147.336	56.1699	0.381238	protein_coding
ENSG00000186297.7	GABRA5	153.568	142.168	164.633	167.062	97.5061	226.541	172.531	58.6641	159.164	170.788	106.057	147.153	62.1137	0.422104	protein_coding
ENSG00000072803.13	FBXW11	172.842	139.256	126.484	148.295	154.593	155.17	104.451	136.584	169.705	160.072	150.013	147.042	33.2281	0.225977	protein_coding
ENSG00000198944.4	SOWAHA	157.298	112.209	154.432	163.377	129.8	198.67	118.906	99.8634	165.91	178.041	138.437	146.995	24.2153	0.164735	protein_coding
ENSG00000154429.6	CCSAP	180.302	108.603	117.507	152.324	165.01	164.962	103.518	125.986	165.699	180.185	152.672	146.979	27.7612	0.188879	protein_coding
ENSG00000001461.12	NIPAL3	168.904	133.985	161.573	123.195	167.094	128.618	145.019	148.825	137.661	147.544	153.767	146.926	21.5894	0.146941	protein_coding
ENSG00000109111.10	SUPT6H	130.564	152.294	193.194	134.133	124.383	138.41	211.234	141.212	126.277	133.037	130.459	146.836	21.899	0.149139	protein_coding
ENSG00000118785.9	SPP1	164.345	170.463	108.531	64.7062	150.009	204.508	112.844	222.267	144.407	76.8216	196.002	146.81	39.7858	0.271003	protein_coding
ENSG00000143549.15	TPM3	177.815	132.598	150.556	153.476	155.01	125.04	153.879	128.076	148.413	150.016	140.001	146.807	36.1858	0.246485	protein_coding
ENSG00000162923.10	WDR26	159.785	132.321	123.016	160.844	158.552	163.079	97.9228	132.106	166.753	170.293	148.918	146.69	18.2493	0.124407	protein_coding
ENSG00000137845.10	ADAM10	164.966	128.992	108.939	137.587	172.302	158.183	78.8046	160.617	162.537	153.808	183.019	146.341	25.6464	0.175251	protein_coding
ENSG00000136238.13	RAC1	158.334	149.242	135.664	146.452	157.093	140.293	129.631	143.302	143.564	149.027	156.113	146.247	21.5145	0.147111	protein_coding
ENSG00000166783.15	KIAA0430	104.244	135.511	169.937	148.64	132.717	161.573	172.064	152.706	146.304	150.016	134.839	146.232	14.3563	0.0981748	protein_coding
ENSG00000160307.5	S100B	133.672	219.286	83.6424	107.306	141.676	104.89	131.03	207.937	152.629	106.33	218.527	146.084	35.2087	0.241016	protein_coding
ENSG00000125827.4	TMX4	153.153	150.49	123.424	134.709	148.134	137.845	113.777	153.154	149.467	154.303	188.181	146.058	35.2165	0.241113	protein_coding
ENSG00000117152.9	RGS4	211.389	153.403	142.6	108.803	189.804	105.079	98.3891	80.4579	220.722	177.877	117.163	145.971	35.0596	0.240181	protein_coding
ENSG00000171408.9	PDE7B	180.51	115.538	158.513	153.476	157.093	134.832	142.688	101.804	156.213	171.283	133.119	145.915	36.1595	0.247812	protein_coding
ENSG00000084453.12	SLCO1A2	168.282	103.055	138.112	107.076	164.594	143.306	97.4565	275.109	127.542	102.374	176.292	145.745	38.0851	0.261313	protein_coding
ENSG00000168137.11	SETD5	125.383	148.826	166.061	150.943	131.258	157.806	179.991	150.616	127.753	141.279	121.7	145.601	36.8011	0.252752	protein_coding
ENSG00000073614.7	KDM5A	134.087	147.023	138.52	143.689	149.176	167.222	126.833	152.855	143.353	142.433	153.923	145.374	14.2939	0.0983247	protein_coding
ENSG00000102452.11	NALCN	155.64	126.634	146.68	155.663	152.093	134.456	116.108	145.989	146.726	173.096	145.789	145.352	12.6368	0.086939	protein_coding
ENSG00000166532.11	RIMKLB	153.153	144.942	100.779	168.213	155.218	127.676	101.653	140.764	160.218	155.786	189.745	145.286	20.8537	0.143535	protein_coding
ENSG00000135049.11	AGTPBP1	201.234	127.327	107.307	128.722	173.553	135.962	82.0687	197.04	134.921	156.611	151.89	145.149	30.3172	0.20887	protein_coding
ENSG00000115020.12	PIKFYVE	146.936	132.875	116.487	147.604	157.093	165.527	103.985	164.797	149.888	157.929	153.454	145.143	27.703	0.190866	protein_coding
ENSG00000102189.12	EEA1	167.039	121.918	99.5549	163.608	170.219	142.365	92.3272	153.154	155.369	156.446	174.572	145.143	23.2586	0.160247	protein_coding
ENSG00000101152.6	DNAJC5	118.958	162.419	200.742	133.327	120.424	114.871	234.082	117.627	141.034	147.379	104.962	145.075	33.0789	0.228012	protein_coding
ENSG00000114416.13	FXR1	139.89	124.831	114.243	140.696	157.51	188.69	114.243	159.871	149.467	141.609	164.56	145.055	30.9618	0.213448	protein_coding
ENSG00000147488.7	ST18	180.51	116.647	121.792	94.7566	153.135	152.534	101.653	269.586	127.753	108.309	167.532	144.928	36.833	0.254147	protein_coding
ENSG00000089057.10	SLC23A2	136.781	153.403	156.064	153.936	150.218	116.378	145.952	165.095	125.856	149.852	139.845	144.853	34.9096	0.241	protein_coding
ENSG00000168016.9	TRANK1	104.451	129.547	216.042	159.463	102.506	185.112	208.902	118.672	132.602	136.004	99.9564	144.842	29.8495	0.206084	protein_coding
ENSG00000172020.8	GAP43	178.852	137.036	163.613	161.996	139.8	109.222	176.727	91.9519	133.234	176.228	124.046	144.791	34.4559	0.237969	protein_coding
ENSG00000085788.9	DDHD2	189.007	131.35	125.872	153.361	161.468	113.176	105.85	141.809	149.678	152.819	167.376	144.706	25.6667	0.177371	protein_coding
ENSG00000198822.6	GRM3	207.037	135.233	175.649	132.176	156.051	109.975	156.677	110.91	144.618	132.707	129.364	144.582	25.2779	0.174835	protein_coding
ENSG00000149218.4	ENDOD1	161.65	138.84	118.731	110.991	175.011	140.67	91.8609	182.71	161.905	135.509	171.912	144.526	27.3975	0.189567	protein_coding
ENSG00000109180.10	OCIAD1	168.904	119.699	133.42	140.696	160.218	128.241	134.294	137.629	160.851	163.864	141.409	144.475	22.4492	0.155384	protein_coding
ENSG00000100393.9	EP300	121.031	152.987	187.277	127.11	122.091	157.053	197.711	151.661	123.326	124.794	123.577	144.42	21.5686	0.149347	protein_coding
ENSG00000134324.7	LPIN1	133.258	140.227	144.844	131.485	130.008	159.69	168.334	133.002	156.002	156.281	133.744	144.261	20.6853	0.143388	protein_coding
ENSG00000145794.12	MEGF10	118.544	149.52	129.544	122.85	159.385	197.164	117.041	149.571	161.905	124.464	155.331	144.12	18.8627	0.130882	protein_coding
ENSG00000143322.15	ABL2	127.662	136.482	147.292	133.442	151.26	184.17	153.412	118.373	140.191	162.38	129.364	144.003	20.6818	0.143621	protein_coding
ENSG00000111669.10	TPI1	128.077	189.604	201.966	123.195	101.256	111.293	225.222	97.7736	129.861	157.435	115.13	143.71	31.9049	0.222009	protein_coding
ENSG00000082701.10	GSK3B	167.039	127.882	147.088	147.374	157.927	143.118	132.429	120.164	143.142	155.127	138.437	143.612	30.7719	0.214272	protein_coding
ENSG00000136002.12	ARHGEF4	106.731	185.582	204.822	136.666	96.2561	115.059	301.229	118.821	114.472	106.495	93.5429	143.607	43.7077	0.304357	protein_coding
ENSG00000114770.12	ABCC5	108.803	132.459	182.789	130.449	129.591	177.391	200.975	119.567	138.083	147.873	111.688	143.606	47.4266	0.330254	protein_coding
ENSG00000260918.1	RP11-731J8.2	112.326	137.73	129.544	190.204	156.26	215.054	87.6642	95.0866	157.688	173.426	124.672	143.605	33.639	0.234247	sense_overlapping
ENSG00000067560.6	RHOA	148.594	154.79	125.26	134.709	145.843	135.585	136.159	168.379	134.71	124.959	169.722	143.519	28.5957	0.199247	protein_coding
ENSG00000167548.10	KMT2D	97.612	181.005	261.128	115.136	88.9639	119.579	309.623	124.344	99.5039	97.0986	81.9673	143.269	52.202	0.364363	protein_coding
ENSG00000198707.10	CEP290	170.147	120.808	109.347	157.39	166.677	137.092	75.0742	154.646	150.31	152.819	181.142	143.223	55.2086	0.385473	protein_coding
ENSG00000140937.9	CDH11	165.174	141.197	147.904	131.83	154.593	143.683	131.963	113.298	157.478	141.609	142.817	142.868	22.876	0.16012	protein_coding
ENSG00000146463.7	ZMYM4	151.703	119.56	133.216	151.979	160.01	152.534	113.311	146.138	147.569	149.192	143.912	142.648	13.6947	0.096004	protein_coding
ENSG00000183723.8	CMTM4	120.616	157.009	125.26	141.962	125.425	160.631	153.412	147.034	133.867	147.544	155.331	142.554	13.7233	0.0962679	protein_coding
ENSG00000118997.9	DNAH7	172.842	146.468	59.7737	206.438	132.925	107.715	127.766	143.75	119.32	145.071	205.7	142.524	30.1044	0.211223	protein_coding
ENSG00000198718.8	FAM179B	164.552	120.254	138.316	147.834	146.676	129.183	110.979	121.657	162.116	168.81	157.208	142.508	31.5291	0.221245	protein_coding
ENSG00000184588.13	PDE4B	163.308	142.862	139.132	130.794	143.759	159.313	98.8554	164.051	132.812	145.401	146.571	142.442	18.2122	0.127857	protein_coding
ENSG00000077063.6	CTTNBP2	145.693	122.195	171.569	128.491	158.135	158.371	144.086	133.748	158.11	133.201	113.253	142.441	17.2923	0.121399	protein_coding
ENSG00000142949.12	PTPRF	113.57	190.575	198.09	131.024	103.548	117.884	237.813	117.179	120.374	122.321	113.722	142.373	32.4516	0.227934	protein_coding
ENSG00000005339.8	CREBBP	102.171	161.032	203.394	123.54	112.299	153.099	231.284	146.586	115.315	111.77	105.118	142.328	41.5524	0.291948	protein_coding
ENSG00000164327.8	RICTOR	155.433	112.07	113.223	137.932	156.468	170.047	70.8775	165.543	154.737	153.478	175.51	142.302	35.667	0.250643	protein_coding
ENSG00000166348.13	USP54	144.035	163.944	131.584	116.172	121.466	153.287	131.496	215.997	116.791	117.211	153.141	142.284	29.1664	0.204988	protein_coding
ENSG00000154945.6	ANKRD40	135.952	128.576	145.456	131.945	131.258	167.222	130.564	214.057	122.061	119.024	138.75	142.26	27.0598	0.190213	protein_coding
ENSG00000198146.4	ZNF770	130.564	108.187	95.0667	162.456	155.426	197.164	83.4675	124.941	181.089	165.513	159.711	142.144	30.5775	0.215116	protein_coding
ENSG00000117868.11	ESYT2	154.811	130.934	132.4	144.035	148.968	144.248	134.76	123.001	152.84	150.676	146.571	142.113	25.4892	0.179358	protein_coding
ENSG00000198586.9	TLK1	170.769	118.589	127.912	165.335	170.844	135.962	97.9228	128.374	155.159	143.917	147.666	142.041	17.04	0.119965	protein_coding
ENSG00000101265.11	RASSF2	154.811	160.2	118.731	114.33	162.927	118.637	109.114	253.316	103.088	102.868	163.622	141.968	33.7749	0.237905	protein_coding
ENSG00000064651.9	SLC12A2	182.168	106.661	113.223	100.513	168.969	141.988	62.9504	258.242	126.066	128.75	172.069	141.964	46.2233	0.3256	protein_coding
ENSG00000129351.13	ILF3	131.393	171.712	178.301	140.926	117.924	110.163	198.177	142.108	107.936	124.794	137.342	141.889	40.3252	0.284203	protein_coding
ENSG00000197442.8	MAP3K5	111.29	126.634	131.38	159.233	128.341	199.424	123.569	117.179	164.645	153.643	145.007	141.85	26.3087	0.185469	protein_coding
ENSG00000182013.13	PNMAL1	123.31	140.643	163.817	147.834	122.091	109.598	191.183	118.224	163.802	152.984	126.549	141.821	24.1321	0.170159	protein_coding
ENSG00000144711.9	IQSEC1	112.119	167.967	228.895	128.722	110.215	106.397	266.257	138.525	104.774	111.606	82.9059	141.671	42.077	0.297005	protein_coding
ENSG00000126070.14	AGO3	137.61	117.341	107.511	143.689	155.843	183.04	96.9902	166.588	146.515	142.928	159.242	141.573	42.3551	0.299176	protein_coding
ENSG00000184613.6	NELL2	159.785	135.649	130.972	134.824	124.383	111.858	147.817	125.538	177.505	143.422	165.03	141.526	21.8326	0.154266	protein_coding
ENSG00000108370.11	RGS9	180.924	107.909	254.803	146.568	162.094	79.8448	155.278	122.702	99.7147	130.399	116.538	141.525	34.8053	0.24593	protein_coding
ENSG00000165699.9	TSC1	128.284	137.314	170.957	139.314	126.466	150.086	160.873	134.047	142.51	138.806	127.957	141.51	33.5707	0.237232	protein_coding
ENSG00000167004.8	PDIA3	122.067	141.336	125.872	130.103	132.092	160.443	133.362	169.872	137.029	133.696	167.532	141.218	14.7948	0.104766	protein_coding
ENSG00000070182.13	SPTB	105.073	156.455	234.607	126.189	102.715	116.942	283.51	103.595	112.153	130.069	81.9673	141.207	43.447	0.307683	protein_coding
ENSG00000121892.10	PDS5A	148.387	114.428	112.203	148.525	161.885	171.553	111.912	142.406	143.142	149.852	148.292	141.144	44.0558	0.312134	protein_coding
ENSG00000263244.1	RP11-473I1.10	158.127	129.963	132.808	155.894	146.259	125.793	101.653	118.075	159.164	168.81	154.549	141.009	19.4515	0.137945	sense_intronic
ENSG00000162545.5	CAMK2N1	215.741	103.471	147.7	132.751	179.386	80.7863	112.378	125.986	143.775	179.69	125.923	140.69	29.6238	0.210561	protein_coding
ENSG00000076356.6	PLXNA2	112.119	156.871	199.722	127.57	95.631	130.878	265.324	107.327	120.164	131.883	99.7999	140.663	42.9913	0.305634	protein_coding
ENSG00000133958.9	UNC79	131.807	126.911	166.265	147.489	153.135	130.878	156.21	119.866	143.775	157.27	113.565	140.652	36.0518	0.256319	protein_coding
ENSG00000263426.1	RN7SL471P	152.324	124.553	150.148	83.0128	110.424	137.092	249.47	180.62	98.4499	155.621	105.431	140.65	33.2576	0.236457	misc_RNA
ENSG00000173905.4	GOLIM4	101.135	175.457	88.5386	137.932	166.885	158.183	106.783	135.689	133.234	112.924	230.259	140.638	41.5252	0.295262	protein_coding
ENSG00000162521.14	RBBP4	140.719	141.197	115.059	143.689	152.51	151.969	93.7261	154.945	143.986	149.522	159.398	140.611	30.3746	0.216018	protein_coding
ENSG00000069667.11	RORA	135.33	120.392	97.9228	148.41	171.677	182.852	79.7372	135.987	172.235	153.314	148.605	140.587	25.0474	0.178163	protein_coding
ENSG00000124209.3	RAB22A	153.361	123.721	109.347	161.305	161.052	140.858	80.2035	123.448	179.824	160.402	152.672	140.563	28.8502	0.205247	protein_coding
ENSG00000183117.13	CSMD1	139.061	108.741	201.15	155.894	136.884	125.981	186.986	108.67	127.753	153.643	101.051	140.529	29.0025	0.206381	protein_coding
ENSG00000149575.5	SCN2B	127.248	144.665	183.197	117.208	106.882	136.339	240.144	93.4446	134.71	158.424	103.241	140.5	35.5525	0.253042	protein_coding
ENSG00000196367.8	TRRAP	120.823	145.497	177.077	139.89	117.299	135.774	200.975	140.764	129.229	132.872	104.493	140.427	33.7385	0.240257	protein_coding
ENSG00000148180.12	GSN	127.455	186.83	142.192	105.925	121.883	119.579	179.991	199.727	112.574	94.1312	151.421	140.155	30.0491	0.214399	protein_coding
ENSG00000134444.9	KIAA1468	147.765	118.312	157.901	131.6	146.468	165.904	128.232	117.328	149.467	145.236	132.962	140.107	25.9964	0.185547	protein_coding
ENSG00000231074.4	HCG18	144.656	125.247	136.684	156.354	130.842	152.722	125.434	141.51	152.418	148.533	125.767	140.015	13.2477	0.094616	antisense
ENSG00000166441.8	RPL27A	137.817	122.889	151.168	140.005	136.675	141.611	145.019	139.421	131.969	153.478	139.845	139.991	9.80538	0.070043	protein_coding
ENSG00000068796.12	KIF2A	158.956	136.066	116.487	140.926	159.385	117.131	108.648	151.362	126.699	144.576	178.639	139.898	15.5764	0.111342	protein_coding
ENSG00000153914.11	SREK1	157.505	109.712	99.3509	160.384	151.26	154.228	101.653	143.6	145.461	153.973	161.588	139.883	21.7688	0.155621	protein_coding
ENSG00000083168.5	KAT6A	128.699	143.001	126.076	133.672	141.467	164.209	126.833	164.349	127.964	129.41	152.828	139.864	18.9997	0.135844	protein_coding
ENSG00000225733.1	FGD5-AS1	146.729	123.86	101.187	148.295	157.302	160.443	90.9283	150.318	160.851	146.884	150.169	139.724	18.8825	0.135142	antisense
ENSG00000092201.5	SUPT16H	145.485	121.363	135.256	135.054	141.051	122.968	147.351	134.942	144.196	156.116	152.985	139.706	17.758	0.12711	protein_coding
ENSG00000174282.7	ZBTB4	114.606	146.746	181.973	134.363	121.674	146.696	196.312	125.24	119.742	130.564	118.102	139.638	19.6228	0.140526	protein_coding
ENSG00000186908.10	ZDHHC17	174.5	115.677	88.5386	150.252	146.259	148.202	86.2653	126.434	150.521	169.799	178.013	139.496	28.111	0.201518	protein_coding
ENSG00000183530.9	PRR14L	141.755	129.131	162.797	142.077	135.217	145.189	133.362	133.45	134.921	146.06	129.052	139.364	22.4763	0.161277	protein_coding
ENSG00000120049.14	KCNIP2	98.4409	143.694	246.847	120.432	94.3809	137.845	261.594	86.1303	134.499	123.145	85.7216	139.339	41.3018	0.296412	protein_coding
ENSG00000197748.8	WDR96	214.083	172.405	35.701	189.168	110.84	58.0004	111.445	124.195	133.023	101.385	281.567	139.256	62.7466	0.450585	protein_coding
ENSG00000170145.4	SIK2	122.481	147.162	171.365	115.596	127.716	164.021	163.671	125.837	141.034	135.345	117.32	139.232	49.5459	0.355852	protein_coding
ENSG00000031003.6	FAM13B	145.693	103.887	124.036	139.314	146.259	161.008	118.906	126.882	157.056	172.107	135.934	139.189	19.0423	0.136809	protein_coding
ENSG00000170540.10	ARL6IP1	154.19	127.327	101.595	150.137	141.467	154.228	89.0631	113.149	176.451	164.688	158.773	139.188	23.1238	0.166134	protein_coding
ENSG00000003756.12	RBM5	142.791	139.81	147.7	144.495	146.259	125.417	141.289	134.942	138.504	130.729	137.186	139.011	19.3004	0.13884	protein_coding
ENSG00000113575.5	PPP2CA	180.302	115.26	114.039	146.798	172.302	124.098	89.0631	122.105	153.261	164.194	147.041	138.951	19.5612	0.140777	protein_coding
ENSG00000108819.9	PPP1R9B	114.606	138.146	243.379	127.34	114.591	108.468	245.74	105.685	119.11	117.54	93.0736	138.88	40.7819	0.293648	protein_coding
ENSG00000125730.12	C3	159.785	215.819	97.7188	86.582	112.924	183.794	134.294	139.719	118.899	82.4266	194.438	138.763	47.095	0.33939	protein_coding
ENSG00000174738.8	NR1D2	160.407	105.413	83.0304	153.13	158.968	167.975	79.2709	149.273	136.607	165.183	165.655	138.628	37.7803	0.272529	protein_coding
ENSG00000152556.11	PFKM	125.59	158.951	161.573	131.83	126.258	116.942	185.121	110.76	142.299	144.411	120.605	138.576	27.2357	0.196539	protein_coding
ENSG00000169851.11	PCDH7	151.288	122.057	138.928	137.357	153.551	114.494	120.305	133.151	155.369	168.48	129.052	138.548	19.0208	0.137286	protein_coding
ENSG00000054356.9	PTPRN	95.7468	195.846	301.113	114.56	93.5475	83.0461	288.173	83.5927	98.6607	103.198	66.1683	138.514	57.8324	0.417521	protein_coding
ENSG00000065150.14	IPO5	145.071	125.663	125.872	142.192	149.384	151.215	107.715	134.942	151.575	148.533	140.94	138.464	57.4494	0.414905	protein_coding
ENSG00000169714.12	CNBP	158.334	129.824	107.103	138.163	151.676	129.936	94.6587	143.451	150.732	149.522	169.566	138.451	17.5595	0.126828	protein_coding
ENSG00000061987.10	MON2	159.785	124.553	120.363	128.722	143.342	142.176	90.462	166.14	135.131	149.852	161.432	138.36	21.0312	0.152004	protein_coding
ENSG00000148925.6	BTBD10	146.729	126.357	121.996	120.662	140.217	174.19	132.895	92.9968	176.24	155.951	133.275	138.319	22.1429	0.160086	protein_coding
ENSG00000206560.6	ANKRD28	175.536	118.034	126.688	148.525	161.052	140.105	83.0013	124.792	146.515	147.214	149.856	138.302	23.3731	0.169001	protein_coding
ENSG00000198053.7	SIRPA	108.389	173.931	189.929	132.406	99.5896	144.436	202.84	134.793	108.569	127.926	97.9228	138.248	29.6025	0.214125	protein_coding
ENSG00000227051.4	C14orf132	96.3685	168.799	121.383	138.278	128.341	102.066	166.469	144.347	157.267	161.556	135.622	138.227	29.6378	0.214414	protein_coding
ENSG00000034677.7	RNF19A	112.741	158.813	85.2745	140.005	148.551	153.664	92.7935	133.45	143.142	135.345	215.086	138.078	28.9014	0.209312	protein_coding
ENSG00000170471.10	RALGAPB	144.656	129.547	132.604	143.344	146.676	136.715	109.58	137.182	149.888	142.598	145.789	138.053	24.8026	0.17966	protein_coding
ENSG00000010244.12	ZNF207	134.709	114.428	113.631	150.712	144.176	170.423	96.5239	150.019	150.521	151.83	141.253	138.021	16.3991	0.118816	protein_coding
ENSG00000006128.7	TAC1	210.974	95.981	148.924	124.577	162.094	93.5916	99.3217	79.8608	181.089	177.382	143.756	137.959	32.2593	0.233832	protein_coding
ENSG00000133104.8	SPG20	135.745	113.735	108.735	138.508	140.842	178.709	99.788	141.958	153.683	143.257	162.527	137.953	32.8403	0.238054	protein_coding
ENSG00000165478.6	HEPACAM	94.7105	206.664	131.584	113.754	121.258	145.754	182.323	133.151	128.596	105.836	152.828	137.86	27.2662	0.197782	protein_coding
ENSG00000068305.13	MEF2A	145.485	109.712	109.143	146.568	144.801	154.793	112.844	124.941	163.802	144.741	158.773	137.782	26.0463	0.18904	protein_coding
ENSG00000162434.7	JAK1	135.538	139.81	116.895	129.067	146.884	134.644	119.839	150.168	138.083	150.676	153.611	137.747	15.8722	0.115228	protein_coding
ENSG00000105429.8	MEGF8	99.6844	176.15	213.39	115.942	93.3392	107.527	297.033	115.537	104.142	108.473	83.8445	137.733	44.8581	0.325689	protein_coding
ENSG00000128923.6	FAM63B	129.528	108.603	103.023	129.758	159.802	181.722	84.4001	141.212	160.64	160.402	155.488	137.689	48.4204	0.351666	protein_coding
ENSG00000107957.12	SH3PXD2A	113.984	145.359	198.906	125.843	87.5055	120.332	217.762	199.577	91.2822	100.89	112.94	137.671	37.2382	0.270487	protein_coding
ENSG00000186642.11	PDE2A	139.89	144.665	207.882	136.205	132.717	85.6825	218.228	112.104	104.985	146.225	85.0959	137.607	42.8804	0.311614	protein_coding
ENSG00000123505.10	AMD1	141.548	117.896	110.367	123.195	145.634	178.144	87.6642	135.689	157.688	157.929	152.203	137.087	33.9444	0.247612	protein_coding
ENSG00000171435.9	KSR2	94.2961	144.526	191.766	140.005	118.132	127.676	230.352	110.76	124.802	131.388	94.0122	137.065	32.5775	0.23768	protein_coding
ENSG00000118564.10	FBXL5	129.528	123.444	106.899	142.653	146.051	150.65	96.0576	145.69	152.629	153.808	159.711	137.011	30.8979	0.225514	protein_coding
ENSG00000163346.12	PBXIP1	87.0425	211.796	151.78	116.057	85.0053	152.722	171.598	163.006	130.915	118.529	118.258	136.974	29.0305	0.211942	protein_coding
ENSG00000005379.11	BZRAP1	111.705	152.987	256.027	136.09	83.7553	103.572	279.779	92.1012	115.526	97.2634	77.9003	136.973	52.7652	0.385222	protein_coding
ENSG00000115295.15	CLIP4	138.232	128.853	121.588	147.374	140.634	158.748	105.85	125.09	154.948	149.522	135.465	136.937	47.4072	0.346198	protein_coding
ENSG00000206052.6	DOK6	173.256	116.925	131.584	148.87	152.093	96.228	95.125	98.2214	156.845	190.241	146.728	136.92	24.1687	0.176517	protein_coding
ENSG00000084090.9	STARD7	143.206	138.146	124.444	126.995	127.3	141.423	129.165	137.032	133.867	135.18	168.784	136.867	23.2124	0.169598	protein_coding
ENSG00000198793.8	MTOR	124.139	150.629	169.937	127.801	118.341	129.748	177.66	120.314	139.348	131.553	115.13	136.782	16.3232	0.119338	protein_coding
ENSG00000100345.16	MYH9	96.783	173.376	187.277	103.046	93.5475	147.449	249.47	155.244	106.039	90.8341	101.364	136.766	37.1276	0.271467	protein_coding
ENSG00000164684.9	ZNF704	143.413	129.269	124.24	125.958	138.55	150.65	99.3217	173.007	128.807	144.576	146.415	136.746	36.5955	0.267616	protein_coding
ENSG00000196305.13	IARS	164.137	128.16	131.788	139.659	140.634	131.066	116.108	124.344	137.029	144.906	142.817	136.423	15.2108	0.111498	protein_coding
ENSG00000204590.8	GNL1	111.705	159.09	192.786	123.425	128.55	102.254	205.172	121.209	117.212	127.926	110.75	136.371	24.6288	0.180602	protein_coding
ENSG00000175928.5	LRRN1	159.371	105.967	156.269	147.028	174.594	118.637	101.653	107.327	158.11	155.292	114.66	136.264	29.2693	0.214798	protein_coding
ENSG00000165156.10	ZHX1	131.393	130.518	89.1506	142.192	146.468	144.813	81.1361	140.913	154.948	145.565	190.684	136.162	26.9979	0.198278	protein_coding
ENSG00000140992.14	PDPK1	117.922	132.737	170.345	135.63	120.841	152.91	171.132	98.8185	150.942	129.739	116.381	136.127	25.4445	0.186917	protein_coding
ENSG00000101040.15	ZMYND8	118.544	145.913	155.86	136.321	117.299	173.625	180.924	111.507	124.169	122.156	110.28	136.054	22.8343	0.167832	protein_coding
ENSG00000066777.4	ARFGEF1	150.666	106.106	120.159	137.126	149.176	144.248	108.181	146.735	143.353	146.884	143.756	136.036	20.1115	0.14784	protein_coding
ENSG00000110344.5	UBE4A	144.242	126.911	117.303	127.57	158.552	136.15	118.44	130.912	143.142	153.643	139.376	136.022	14.3211	0.105285	protein_coding
ENSG00000184602.5	SNN	140.304	158.951	189.317	122.159	116.257	140.482	161.806	96.2808	128.807	131.388	108.873	135.875	20.0336	0.147441	protein_coding
ENSG00000075391.12	RASAL2	140.511	127.466	133.216	142.653	148.968	133.326	121.238	127.33	137.872	148.698	132.806	135.826	18.8655	0.138895	protein_coding
ENSG00000106123.7	EPHB6	97.1975	153.681	286.22	119.856	92.5058	112.235	261.594	94.9374	105.618	99.9011	68.8275	135.688	48.6579	0.358601	protein_coding
ENSG00000122482.16	ZNF644	156.469	107.493	101.391	135.975	158.135	158.371	76.9394	164.946	139.769	135.839	157.208	135.685	52.0086	0.383303	protein_coding
ENSG00000143878.8	RHOB	105.902	233.85	97.3108	112.833	117.507	167.599	145.019	150.467	112.996	120.508	127.957	135.632	32.4642	0.239356	protein_coding
ENSG00000120451.6	SNX19	113.57	143.694	143.824	142.308	126.883	140.293	145.952	147.631	129.439	126.278	131.554	135.584	27.0791	0.199722	protein_coding
ENSG00000104419.10	NDRG1	104.037	147.855	162.797	98.0955	108.548	179.462	152.48	204.205	121.218	97.758	114.504	135.542	25.3865	0.187297	protein_coding
ENSG00000117519.11	CNN3	106.731	166.441	85.4785	138.508	161.677	151.78	82.535	139.868	150.732	118.365	186.304	135.311	33.1671	0.245118	protein_coding
ENSG00000154144.8	TBRG1	160.2	113.18	142.396	126.419	144.176	127.676	128.699	111.507	175.818	130.893	126.549	135.228	26.0244	0.192448	protein_coding
ENSG00000100485.7	SOS2	144.035	111.654	108.939	128.376	155.01	167.787	103.518	151.96	138.083	136.004	142.035	135.218	18.933	0.140018	protein_coding
ENSG00000105894.7	PTN	150.666	135.927	113.223	152.44	180.22	102.631	110.047	120.911	140.613	131.223	147.823	135.066	20.5736	0.152323	protein_coding
ENSG00000105854.8	PON2	90.5657	144.526	88.9466	150.597	158.552	204.696	75.0742	121.209	150.942	131.883	168.002	134.999	30.2448	0.224037	protein_coding
ENSG00000112996.5	MRPS30	144.864	116.786	114.243	148.41	162.094	152.534	91.3946	102.998	159.797	156.116	133.432	134.788	30.9292	0.229466	protein_coding
ENSG00000155096.9	AZIN1	150.252	143.278	86.4985	142.883	148.343	112.8	96.9902	145.392	143.353	137.323	175.354	134.77	24.0376	0.178361	protein_coding
ENSG00000107282.5	APBA1	122.481	129.269	186.665	129.297	114.382	125.605	200.975	108.223	110.045	159.413	92.2915	134.422	28.728	0.213714	protein_coding
ENSG00000170832.8	USP32	160.2	113.319	130.36	131.024	154.385	118.637	103.518	155.393	132.18	140.125	139.219	134.396	25.8971	0.192692	protein_coding
ENSG00000157077.10	ZFYVE9	149.837	114.29	135.256	138.854	143.759	144.248	117.041	124.344	139.769	148.368	122.482	134.386	14.8588	0.110568	protein_coding
ENSG00000106443.10	PHF14	152.739	119.144	124.24	140.465	141.051	131.443	109.114	119.567	147.569	152.654	139.219	134.291	13.0863	0.0974473	protein_coding
ENSG00000140943.12	MBTPS1	119.787	121.641	163.817	132.291	112.924	141.047	159.474	118.075	146.726	145.895	114.817	134.227	15.7613	0.117423	protein_coding
ENSG00000181449.2	SOX2	109.632	139.533	81.6024	161.42	143.551	133.702	131.963	116.582	133.023	130.729	193.969	134.155	22.8058	0.169996	protein_coding
ENSG00000129250.7	KIF1C	112.119	153.819	157.289	106.385	93.3392	151.027	209.835	205.698	85.1686	94.2961	103.711	133.881	35.6868	0.266557	protein_coding
ENSG00000116106.7	EPHA4	158.749	114.151	149.128	118.705	133.967	113.741	113.777	115.238	168.229	168.645	117.789	133.829	33.8207	0.252716	protein_coding
ENSG00000105270.10	CLIP3	68.805	195.152	273.164	101.55	87.9222	95.8514	319.415	100.61	88.5416	75.0082	65.8554	133.807	61.4027	0.458891	protein_coding
ENSG00000110958.11	PTGES3	139.683	123.86	112.815	126.189	137.092	171.365	99.788	135.689	143.353	135.18	146.571	133.78	60.7311	0.453961	protein_coding
ENSG00000221866.5	PLXNA4	113.155	138.978	205.638	116.287	106.048	125.04	212.166	105.386	117.845	132.377	98.3921	133.756	29.152	0.21795	protein_coding
ENSG00000197601.8	FAR1	158.749	103.471	84.0504	125.152	161.677	160.443	72.7427	151.512	147.991	140.455	164.717	133.724	34.4096	0.257319	protein_coding
ENSG00000134369.11	NAV1	110.047	172.266	149.536	122.85	118.966	122.592	155.744	159.722	103.72	124.959	130.147	133.686	26.7386	0.20001	protein_coding
ENSG00000110917.3	MLEC	120.823	141.891	143.824	124.922	111.049	157.618	136.626	121.806	133.656	137.652	140.158	133.639	17.3358	0.129722	protein_coding
ENSG00000126016.9	AMOT	90.9801	179.479	118.119	135.169	132.508	130.689	131.963	136.435	138.294	120.508	154.862	133.546	17.234	0.129049	protein_coding
ENSG00000107560.6	RAB11FIP2	156.884	102.916	109.755	147.489	153.135	150.086	91.8609	104.043	164.645	146.719	139.532	133.37	22.8774	0.171534	protein_coding
ENSG00000075945.8	KIFAP3	147.765	126.495	114.447	137.242	147.093	110.916	109.114	121.806	146.937	156.611	148.605	133.366	20.9796	0.157308	protein_coding
ENSG00000104765.10	BNIP3L	160.407	126.773	100.371	133.788	150.843	129.371	75.0742	149.123	128.175	151.665	161.275	133.351	21.2884	0.159641	protein_coding
ENSG00000168092.9	PAFAH1B2	154.397	113.873	99.7589	125.268	147.509	141.423	89.0631	134.196	145.672	159.578	156.113	133.35	23.9066	0.179277	protein_coding
ENSG00000139737.17	SLAIN1	177.608	110.267	96.0868	93.6052	160.218	145.001	76.4731	202.861	114.261	117.87	168.784	133.003	31.511	0.236919	protein_coding
ENSG00000053524.7	MCF2L2	110.047	111.654	158.105	138.508	131.258	170.235	159.474	107.178	142.721	129.739	103.085	132.909	31.365	0.235988	protein_coding
ENSG00000012822.11	CALCOCO1	120.616	139.117	200.946	126.764	103.757	137.469	207.503	106.879	120.585	104.022	91.8222	132.68	30.1837	0.227493	protein_coding
ENSG00000102241.7	HTATSF1	142.791	122.75	113.427	137.702	137.3	111.67	125.901	141.361	131.126	138.642	155.801	132.588	27.2997	0.205899	protein_coding
ENSG00000204256.8	BRD2	126.833	135.372	162.389	128.261	126.466	108.28	186.52	118.522	131.548	119.354	113.878	132.493	17.7891	0.134265	protein_coding
ENSG00000147649.5	MTDH	150.459	115.26	108.735	126.764	156.051	139.728	91.8609	140.316	135.131	130.399	160.337	132.277	20.8147	0.157357	protein_coding
ENSG00000114331.8	ACAP2	142.169	125.94	102.615	126.304	130.008	178.897	81.1361	137.331	146.937	121.991	161.588	132.265	22.7392	0.171921	protein_coding
ENSG00000112290.8	WASF1	140.511	120.947	170.753	139.659	138.759	110.54	152.946	96.8779	133.445	138.806	111.532	132.252	22.8166	0.172523	protein_coding
ENSG00000004534.10	RBM6	141.34	123.305	136.48	146.107	115.424	140.67	127.3	142.555	130.283	120.837	130.303	132.237	15.6604	0.118427	protein_coding
ENSG00000092847.6	AGO1	116.057	144.11	137.5	138.163	121.466	127.111	140.356	135.987	130.072	136.004	127.487	132.21	8.85354	0.0669656	protein_coding
ENSG00000138041.11	SMEK2	138.439	108.187	83.4384	147.604	155.843	149.709	86.2653	130.315	135.131	151.006	167.532	132.134	19.7133	0.149192	protein_coding
ENSG00000213079.5	SCAF8	128.284	122.057	129.34	135.745	144.384	141.235	104.451	126.135	145.04	141.114	134.37	132.014	20.4992	0.15528	protein_coding
ENSG00000182903.11	ZNF721	146.314	96.5358	98.7388	159.463	163.135	136.339	91.8609	137.48	137.24	141.279	142.191	131.871	18.5795	0.140892	protein_coding
ENSG00000108588.9	CCDC47	141.133	128.298	138.928	132.406	136.675	120.52	109.114	133.898	149.256	127.761	132.18	131.834	18.2302	0.138282	protein_coding
ENSG00000143850.8	PLEKHA6	80.6179	137.314	213.594	111.106	106.882	136.339	241.543	114.791	113.628	99.4065	92.6043	131.62	34.9027	0.265177	protein_coding
ENSG00000153561.8	RMND5A	143.827	117.202	112.203	128.606	125.633	174.001	104.451	118.672	144.829	138.147	138.906	131.498	36.5621	0.278043	protein_coding
ENSG00000116251.5	RPL22	156.469	110.545	113.427	132.406	130.633	125.04	103.985	132.405	132.18	147.214	160.493	131.345	17.8747	0.13609	protein_coding
ENSG00000198677.6	TTC37	158.956	111.099	108.735	130.103	154.801	134.267	85.799	143.899	133.656	140.785	141.879	131.271	19.0207	0.144897	protein_coding
ENSG00000144724.14	PTPRG	145.071	121.918	123.424	138.048	131.883	119.391	120.305	141.66	125.223	153.149	122.638	131.155	16.5501	0.126187	protein_coding
ENSG00000196199.9	MPHOSPH8	120.616	110.406	126.892	134.939	124.591	151.969	142.688	145.242	127.964	137.323	119.666	131.118	11.4946	0.0876659	protein_coding
ENSG00000152268.8	SPON1	106.109	151.045	115.671	145.416	147.509	150.086	118.906	103.894	132.18	136.828	133.901	131.05	14.4408	0.110193	processed_transcript
ENSG00000134108.8	ARL8B	144.242	107.354	105.063	128.031	154.801	132.384	82.535	111.357	156.002	160.897	158.773	131.04	21.3574	0.162984	protein_coding
ENSG00000109458.4	GAB1	132.222	118.312	104.655	99.7074	150.426	159.125	75.5405	202.861	123.115	104.187	171.13	131.026	30.6333	0.233797	protein_coding
ENSG00000173692.8	PSMD1	162.687	112.903	124.24	130.909	151.885	119.579	102.586	118.821	134.499	147.544	132.337	130.726	27.6524	0.21153	protein_coding
ENSG00000188647.8	PTAR1	127.041	114.844	76.2982	146.337	160.843	173.436	67.6134	126.434	144.196	126.278	174.572	130.718	26.556	0.203156	protein_coding
ENSG00000065609.10	SNAP91	138.439	124.415	131.38	130.103	136.05	121.65	122.637	118.224	126.066	169.799	115.599	130.397	25.7061	0.197138	protein_coding
ENSG00000229117.4	RPL41	153.982	83.0818	78.7463	134.939	134.175	135.774	89.0631	161.364	135.342	164.524	162.996	130.362	23.9834	0.183974	protein_coding
ENSG00000135316.13	SYNCRIP	143.413	116.647	97.7188	139.544	143.342	140.67	77.4057	138.376	138.715	134.85	162.84	130.32	27.1713	0.208496	protein_coding
ENSG00000152767.11	FARP1	84.3483	135.788	116.283	126.764	123.758	148.579	136.159	128.822	140.823	155.621	135.778	130.248	20.6071	0.158215	protein_coding
ENSG00000162980.12	ARL5A	133.051	104.164	82.2144	145.992	154.385	158.936	78.8046	106.431	142.931	153.149	172.069	130.193	25.0842	0.192669	protein_coding
ENSG00000158856.13	DMTN	90.9801	150.768	258.475	110.645	82.7135	90.7669	287.24	85.3839	99.5039	104.682	70.3918	130.141	54.2492	0.41685	protein_coding
ENSG00000156298.8	TSPAN7	124.139	139.256	172.793	152.9	120.424	120.332	146.884	74.487	138.083	148.038	94.1686	130.137	53.151	0.408424	protein_coding
ENSG00000139132.10	FGD4	134.501	119.005	92.0067	126.879	169.386	150.65	77.872	130.166	140.191	152.654	137.968	130.116	25.8244	0.198472	protein_coding
ENSG00000135090.9	TAOK3	143.206	106.938	116.691	135.169	160.427	127.676	98.8554	132.256	136.607	138.642	133.588	130.005	21.2318	0.163316	protein_coding
ENSG00000023171.10	GRAMD1B	98.4409	132.875	154.636	114.675	113.34	132.761	186.52	109.268	139.769	151.335	96.3586	129.998	21.7271	0.167134	protein_coding
ENSG00000078804.8	TP53INP2	101.964	157.009	173.405	97.8653	96.4644	68.9226	234.548	233.462	66.1954	94.7906	104.962	129.963	44.8723	0.345271	protein_coding
ENSG00000131100.8	ATP6V1E1	165.588	107.077	126.076	144.15	147.301	100.183	109.58	126.583	137.872	136.334	128.582	129.939	42.9526	0.330561	protein_coding
ENSG00000139182.9	CLSTN3	144.035	152.571	239.299	98.3258	107.923	69.1109	224.756	97.475	98.8715	116.057	80.2467	129.879	40.0311	0.308218	protein_coding
ENSG00000090686.11	USP48	141.755	105.274	127.708	133.097	140.842	147.261	110.047	129.718	136.607	128.915	127.331	129.869	38.8212	0.298927	protein_coding
ENSG00000088854.11	C20orf194	126.212	130.656	145.456	126.995	125.216	120.332	145.952	126.583	124.169	127.596	126.862	129.639	10.277	0.0792736	protein_coding
ENSG00000124126.9	PREX1	119.787	178.369	163.001	96.1382	99.5896	114.118	175.795	166.29	99.5039	88.8559	124.359	129.619	23.948	0.184757	protein_coding
ENSG00000008853.12	RHOBTB2	96.5757	132.043	268.064	97.9804	118.966	110.163	234.548	92.3997	92.1255	110.946	71.3304	129.558	48.2554	0.372461	protein_coding
ENSG00000170348.4	TMED10	132.222	142.585	95.0667	126.649	134.383	133.514	85.799	144.197	126.277	128.915	171.912	129.229	45.0518	0.348619	protein_coding
ENSG00000188352.8	FOCAD	125.797	118.034	130.36	136.781	138.967	138.975	117.041	142.406	123.958	140.125	109.029	129.225	17.3321	0.134123	protein_coding
ENSG00000100207.14	TCF20	119.373	121.086	172.589	124.577	124.383	119.767	168.8	110.611	117.001	133.696	109.498	129.216	16.3921	0.126858	protein_coding
ENSG00000070367.11	EXOC5	155.226	107.771	85.4785	144.495	148.551	127.3	72.7427	135.39	138.926	136.828	168.315	129.184	24.5117	0.189743	protein_coding
ENSG00000101577.5	LPIN2	114.191	138.701	149.536	126.879	131.05	120.144	138.957	105.834	130.283	137.158	127.644	129.125	21.4228	0.165907	protein_coding
ENSG00000110696.5	C11orf58	151.495	117.202	111.591	139.544	139.8	105.832	105.85	129.27	138.715	142.103	138.75	129.105	13.7144	0.106227	protein_coding
ENSG00000148798.5	INA	144.449	102.5	149.74	129.067	136.05	123.722	140.356	87.623	153.894	155.786	96.8278	129.092	19.3904	0.150206	protein_coding
ENSG00000250722.1	SEPP1	150.045	134.679	91.1906	71.0387	139.175	190.761	59.22	198.085	119.32	95.6149	170.505	129.058	35.3018	0.273535	protein_coding
ENSG00000071189.17	SNX13	147.351	110.406	79.7663	139.199	148.551	146.508	86.7316	132.554	138.504	136.169	153.454	129.018	35.7982	0.277467	protein_coding
ENSG00000136478.3	TEX2	121.031	136.898	151.78	117.208	129.175	130.501	133.362	135.54	121.218	120.178	122.012	128.991	18.4309	0.142885	protein_coding
ENSG00000108021.15	FAM208B	137.196	104.442	115.263	125.498	146.259	147.073	117.507	131.36	137.24	131.718	125.141	128.972	11.198	0.0868251	protein_coding
ENSG00000078747.8	ITCH	140.719	115.815	111.591	110.53	133.55	138.975	91.8609	162.259	128.385	133.201	151.577	128.951	16.2541	0.126049	protein_coding
ENSG00000100427.11	MLC1	93.0526	217.206	125.056	136.321	99.1729	106.585	167.401	117.478	113.839	99.4065	142.817	128.939	28.2251	0.218902	protein_coding
ENSG00000122378.9	FAM213A	112.326	128.576	135.868	132.291	115.841	139.163	139.423	104.64	152.207	131.388	126.549	128.934	26.3737	0.204552	protein_coding
ENSG00000167526.9	RPL13	117.093	140.92	115.467	124.577	108.34	123.345	178.126	150.019	109.834	128.421	119.666	128.71	16.6783	0.129581	protein_coding
ENSG00000143420.13	ENSA	133.258	127.189	137.908	123.195	118.132	122.215	154.811	119.12	126.277	137.158	116.225	128.681	15.8873	0.123463	protein_coding
ENSG00000123575.8	FAM199X	128.699	127.327	93.4347	136.436	131.675	155.17	87.6642	117.627	149.467	154.962	132.337	128.618	16.8605	0.131089	protein_coding
ENSG00000067141.12	NEO1	117.3	148.826	133.624	114.215	125.216	141.047	115.176	143.6	114.05	126.278	135.465	128.618	17.2683	0.134261	protein_coding
ENSG00000078618.15	NRD1	150.666	114.29	125.872	133.672	127.3	124.852	117.974	124.195	127.331	139.96	127.957	128.552	10.8895	0.0847093	protein_coding
ENSG00000185070.6	FLRT2	100.306	103.332	105.675	128.261	147.718	189.066	88.5968	115.537	151.364	163.37	120.448	128.516	21.9035	0.170434	protein_coding
ENSG00000109956.8	B3GAT1	118.544	131.072	206.046	105.349	93.9642	119.955	192.582	123.448	114.261	112.1	96.0457	128.488	32.4237	0.252348	protein_coding
ENSG00000108924.9	HLF	134.709	117.896	113.835	139.659	140.634	135.962	102.12	104.939	147.148	159.083	116.381	128.397	27.7589	0.216196	protein_coding
ENSG00000186432.4	KPNA4	148.387	118.728	98.5348	125.152	151.468	128.806	101.187	111.805	138.715	143.422	145.789	128.363	17.7771	0.138491	protein_coding
ENSG00000048991.12	R3HDM1	129.113	98.6163	149.128	140.35	146.676	123.722	118.906	122.105	133.867	142.598	106.839	128.356	16.8147	0.131	protein_coding
ENSG00000150093.14	ITGB1	140.511	104.997	87.9265	113.178	151.676	151.215	78.8046	163.453	131.758	106.165	181.767	128.314	24.5974	0.191697	protein_coding
ENSG00000022267.12	FHL1	117.715	143.278	112.407	145.762	131.05	104.137	132.895	110.462	117.423	144.247	151.264	128.24	24.6735	0.192401	protein_coding
ENSG00000107854.5	TNKS2	140.304	119.283	104.655	133.097	126.675	142.741	77.4057	132.853	137.661	142.763	152.985	128.22	18.1662	0.14168	protein_coding
ENSG00000148175.8	STOM	65.2819	150.074	86.4985	126.189	122.508	239.723	87.6642	113.447	173.078	118.2	127.331	128.181	35.1369	0.274119	protein_coding
ENSG00000108582.7	CPD	169.94	111.238	85.4785	103.967	134.592	149.332	87.1979	130.763	149.045	136.993	151.108	128.15	37.0991	0.289496	protein_coding
ENSG00000113361.8	CDH6	146.314	86.2719	106.491	122.274	169.802	121.839	91.8609	104.939	174.553	147.214	136.56	128.011	27.3522	0.213671	protein_coding
ENSG00000101489.14	CELF4	145.071	106.245	143.824	138.163	123.966	125.228	146.884	89.4143	127.12	150.016	112.158	128.008	23.8645	0.186429	protein_coding
ENSG00000140443.9	IGF1R	89.7367	141.475	162.797	118.935	102.715	160.631	175.328	118.522	111.942	118.529	107.308	127.993	22.8359	0.178416	protein_coding
ENSG00000083896.8	YTHDC1	134.709	104.997	110.775	138.969	137.925	128.618	115.642	138.077	122.693	128.915	146.571	127.99	20.7436	0.162072	protein_coding
ENSG00000032219.14	ARID4A	157.92	90.7104	106.899	141.156	161.677	135.774	88.5968	110.462	126.066	145.73	142.504	127.954	19.3126	0.150934	protein_coding
ENSG00000133835.10	HSD17B4	154.604	132.737	99.1469	110.876	144.801	137.657	91.8609	142.406	129.861	114.573	148.918	127.949	22.2114	0.173595	protein_coding
ENSG00000170579.10	DLGAP1	95.7468	127.744	145.66	131.945	128.758	154.04	162.738	90.907	135.553	134.85	99.3307	127.934	21.236	0.165992	protein_coding
ENSG00000134744.9	ZCCHC11	128.699	121.363	95.4748	138.163	133.55	162.138	103.052	151.661	116.58	124.464	131.711	127.896	20.5555	0.160721	protein_coding
ENSG00000147202.13	DIAPH2	176.779	90.7104	127.912	147.374	127.091	135.585	102.586	111.208	135.975	133.366	117.163	127.795	20.3175	0.158984	protein_coding
ENSG00000167654.13	ATCAY	100.928	133.43	178.301	116.747	112.09	111.67	216.829	105.984	110.255	130.234	89.0065	127.77	29.768	0.23298	protein_coding
ENSG00000151552.7	QDPR	107.767	117.202	156.881	77.4863	109.382	168.54	124.502	200.921	114.05	109.133	118.884	127.704	34.3897	0.269292	protein_coding
ENSG00000117289.7	TXNIP	77.5093	256.319	59.9777	100.283	118.341	173.06	113.777	131.509	109.201	85.5588	178.169	127.61	44.3554	0.347587	protein_coding
ENSG00000100644.12	HIF1A	106.938	127.605	85.8865	129.297	160.843	147.449	79.2709	149.571	148.834	135.345	131.242	127.48	41.795	0.327855	protein_coding
ENSG00000114127.6	XRN1	143.827	107.216	105.267	142.423	133.133	153.099	76.9394	130.464	137.661	127.102	144.069	127.382	23.3903	0.183624	protein_coding
ENSG00000060749.10	QSER1	120.616	104.164	111.183	137.702	151.885	162.703	72.7427	141.063	136.185	121.332	141.253	127.348	22.6693	0.178011	protein_coding
ENSG00000055208.13	TAB2	107.145	119.005	107.511	138.508	137.3	159.313	88.5968	134.196	123.537	131.553	153.923	127.326	22.0376	0.173079	protein_coding
ENSG00000115504.10	EHBP1	131.393	103.193	125.464	135.515	146.676	126.735	112.844	123.598	133.656	136.334	124.672	127.28	16.2364	0.127565	protein_coding
ENSG00000101126.11	ADNP	122.067	124.276	119.343	128.952	127.716	129.936	107.715	130.166	126.066	140.29	143.286	127.256	10.2765	0.0807544	protein_coding
ENSG00000088179.4	PTPN4	140.097	100.558	96.6988	140.696	138.134	148.579	75.5405	113.746	157.688	156.116	130.772	127.148	19.2125	0.151104	protein_coding
ENSG00000004897.7	CDC27	152.324	104.442	104.247	133.557	155.426	129.371	62.0178	119.269	129.229	160.237	146.415	126.958	26.5323	0.208985	protein_coding
ENSG00000107263.14	RAPGEF1	89.9439	151.739	201.558	115.251	94.3809	114.118	221.492	112.701	107.936	100.725	85.878	126.884	36.3591	0.286554	protein_coding
ENSG00000099365.5	STX1B	82.2759	137.453	233.383	114.56	90.839	88.1305	259.729	102.998	95.4985	117.211	73.0511	126.83	51.9533	0.40963	protein_coding
ENSG00000110315.2	RNF141	155.019	110.406	91.5986	120.777	167.094	110.163	70.8775	127.927	135.975	142.433	162.37	126.785	46.4927	0.366704	protein_coding
ENSG00000103647.8	CORO2B	116.678	166.025	179.117	124.346	98.9646	90.0137	200.042	110.312	106.25	101.055	101.364	126.743	32.2235	0.254244	protein_coding
ENSG00000198663.12	C6orf89	133.88	138.701	129.34	120.202	118.757	123.533	139.89	119.866	120.796	124.959	123.264	126.653	25.6451	0.202483	protein_coding
ENSG00000103769.5	RAB11A	157.92	105.551	108.123	125.843	142.301	118.072	98.3891	115.388	141.456	142.268	137.812	126.648	13.7953	0.108927	protein_coding
ENSG00000205531.8	NAP1L4	139.89	119.421	114.243	127.916	128.133	116.942	118.906	138.525	120.796	129.245	136.717	126.43	14.1761	0.112126	protein_coding
ENSG00000133858.11	ZFC3H1	119.373	101.668	121.996	135.169	138.342	150.086	97.9228	134.495	138.926	122.981	129.052	126.364	12.3129	0.0974399	protein_coding
ENSG00000104177.13	MYEF2	144.656	114.012	114.447	131.6	136.05	118.826	111.445	116.134	131.969	138.147	132.649	126.358	13.2413	0.104792	protein_coding
ENSG00000116984.8	MTR	130.357	122.334	121.792	126.073	126.05	117.131	122.17	145.392	126.277	120.013	131.242	126.257	9.35766	0.0741158	protein_coding
ENSG00000166257.4	SCN3B	108.181	129.685	176.669	117.438	119.591	120.897	157.609	100.61	124.591	142.598	90.1015	126.179	17.6206	0.139647	protein_coding
ENSG00000164929.12	BAALC	94.2961	126.773	89.7626	144.495	133.342	156.865	73.6753	147.631	134.288	117.211	169.566	126.173	26.2552	0.208089	protein_coding
ENSG00000171681.8	ATF7IP	125.175	126.357	121.588	137.702	129.8	124.852	96.0576	149.123	121.007	109.627	145.32	126.055	22.5503	0.178892	protein_coding
ENSG00000104381.8	GDAP1	145.693	111.516	116.079	138.738	130.217	116.942	101.187	107.626	124.169	173.59	120.761	126.047	17.159	0.136131	protein_coding
ENSG00000139218.13	SCAF11	123.932	110.267	91.8026	127.34	143.134	142.365	83.9338	154.646	126.91	115.727	164.56	125.874	21.716	0.172522	protein_coding
ENSG00000137871.15	ZNF280D	149.423	100.281	99.3509	135.054	147.509	141.047	75.0742	139.421	136.607	120.013	140.784	125.869	23.3543	0.185544	protein_coding
ENSG00000112294.8	ALDH5A1	139.89	116.093	106.899	136.436	137.092	118.449	116.575	110.312	140.823	140.62	120.448	125.785	18.5561	0.147522	protein_coding
ENSG00000181722.11	ZBTB20	95.954	150.49	111.183	128.722	118.341	153.852	155.278	129.27	108.569	109.792	121.7	125.741	16.1803	0.12868	protein_coding
ENSG00000104331.4	IMPAD1	149.216	110.961	86.2945	129.412	162.51	117.319	71.3438	127.479	138.083	137.488	151.733	125.622	23.067	0.183623	protein_coding
ENSG00000176871.4	WSB2	146.522	122.195	142.396	117.093	143.967	108.28	128.232	103.446	128.596	129.41	111.063	125.564	21.174	0.168632	protein_coding
ENSG00000109670.9	FBXW7	136.159	93.3457	113.835	135.86	146.468	114.118	91.3946	117.328	138.715	160.897	132.806	125.539	17.6386	0.140503	protein_coding
ENSG00000095564.9	BTAF1	155.848	100.003	99.1469	134.248	140.425	126.17	76.0068	134.495	126.066	132.872	155.331	125.51	22.0653	0.175805	protein_coding
ENSG00000162613.12	FUBP1	134.709	107.216	101.391	129.412	141.259	137.657	106.316	129.569	126.91	131.883	132.18	125.318	18.9783	0.151441	protein_coding
ENSG00000137076.14	TLN1	98.0264	180.866	149.944	102.816	98.7562	126.546	164.137	152.109	96.5525	87.5371	119.979	125.206	23.3954	0.186855	protein_coding
ENSG00000110888.13	CAPRIN2	117.715	105.274	135.256	144.841	126.466	141.988	101.187	117.925	127.753	145.565	113.253	125.202	23.9081	0.190956	protein_coding
ENSG00000196268.7	ZNF493	118.544	80.3078	92.4147	137.011	146.468	201.872	56.8885	119.269	160.64	143.093	120.292	125.163	28.8599	0.230578	protein_coding
ENSG00000124225.11	PMEPA1	152.117	124.553	138.928	112.948	132.508	110.163	139.89	85.0854	128.807	162.051	89.4758	125.139	31.4223	0.251099	protein_coding
ENSG00000083720.8	OXCT1	165.174	112.486	123.016	124.231	125.633	109.222	96.9902	103.147	143.986	156.116	116.068	125.097	21.857	0.17472	protein_coding
ENSG00000178695.4	KCTD12	121.238	122.057	82.0104	113.409	111.257	169.482	103.052	107.924	142.721	151.335	151.577	125.096	22.7183	0.181606	protein_coding
ENSG00000108262.11	GIT1	79.3745	150.49	282.548	93.0296	82.7135	121.085	251.335	86.2796	84.747	85.0643	59.1291	125.072	53.1089	0.424625	protein_coding
ENSG00000103342.8	GSPT1	124.554	121.918	99.5549	122.619	137.925	154.605	90.9283	132.703	128.385	131.553	130.772	125.047	51.5252	0.412046	protein_coding
ENSG00000151422.8	FER	134.501	100.836	93.4347	128.261	149.593	146.884	73.6753	135.689	116.791	141.939	152.828	124.948	20.9506	0.167674	protein_coding
ENSG00000105576.11	TNPO2	93.0526	150.49	189.113	116.402	91.4641	96.9813	225.689	97.9228	111.099	112.1	88.5372	124.805	35.011	0.280526	protein_coding
ENSG00000150656.10	CNDP1	143.827	86.8268	143.824	67.1241	164.802	104.514	91.8609	250.778	89.3849	96.4391	133.432	124.801	46.1802	0.37003	protein_coding
ENSG00000175073.7	VCPIP1	131.185	109.712	99.3509	129.988	146.051	140.482	92.3272	110.76	134.499	136.169	141.722	124.75	36.924	0.295985	protein_coding
ENSG00000104112.4	SCG3	126.833	138.562	107.103	135.284	150.843	104.702	85.799	113.149	137.029	144.082	128.739	124.739	18.2086	0.145974	protein_coding
ENSG00000133169.5	BEX1	153.568	109.574	133.216	128.837	130.217	88.6955	134.76	90.3099	150.31	144.576	107.934	124.727	20.2112	0.162044	protein_coding
ENSG00000185650.8	ZFP36L1	84.5556	251.742	61.6098	139.544	119.799	96.228	135.227	114.194	104.353	81.9321	182.549	124.703	39.1338	0.313816	protein_coding
ENSG00000142937.7	RPS8	117.3	129.131	134.236	120.202	117.091	135.774	127.766	131.808	115.737	115.068	127.487	124.691	36.4345	0.292199	protein_coding
ENSG00000105568.13	PPP2R1A	110.461	153.958	181.157	111.797	92.9225	79.8448	234.548	94.7881	102.666	116.551	92.6043	124.663	32.0403	0.257015	protein_coding
ENSG00000138293.15	NCOA4	130.564	123.721	99.9629	114.675	141.676	129.559	89.0631	134.495	127.542	140.95	138.906	124.647	33.6272	0.26978	protein_coding
ENSG00000198780.7	FAM169A	138.025	101.529	87.9265	127.916	147.301	133.514	83.9338	115.985	141.877	149.687	143.13	124.62	19.7274	0.1583	protein_coding
ENSG00000115091.7	ACTR3	147.765	108.603	95.2707	111.566	145.426	148.202	77.4057	130.016	149.467	127.102	129.677	124.591	22.7464	0.182569	protein_coding
ENSG00000181222.10	POLR2A	103.829	156.593	180.341	114.099	96.2561	90.0137	219.627	117.03	90.8606	104.022	96.515	124.472	32.9119	0.264413	protein_coding
ENSG00000114166.7	KAT2B	106.109	120.67	103.023	128.261	137.092	172.495	73.209	131.808	133.867	123.64	138.906	124.462	33.2896	0.267468	protein_coding
ENSG00000123240.12	OPTN	122.067	119.005	126.688	121.353	137.092	130.501	138.025	123.747	126.277	104.517	119.51	124.435	17.9984	0.144641	protein_coding
ENSG00000180357.5	ZNF609	102.793	132.182	152.392	116.978	124.591	111.481	168.334	135.241	103.931	109.463	111.063	124.404	15.458	0.124256	protein_coding
ENSG00000071242.7	RPS6KA2	82.6904	126.634	190.133	114.56	99.5896	116.754	195.846	121.359	119.531	108.638	92.1351	124.352	28.3357	0.227867	protein_coding
ENSG00000171451.13	DSEL	130.978	100.836	93.0267	127.455	134.175	165.527	86.2653	130.614	122.061	147.379	129.052	124.306	29.1473	0.234479	protein_coding
ENSG00000115904.8	SOS1	116.471	91.9587	108.327	135.169	137.925	147.073	94.6587	122.851	138.083	134.52	139.219	124.205	20.2367	0.162929	protein_coding
ENSG00000132932.12	ATP8A2	127.87	103.055	139.744	115.481	132.925	120.332	126.367	112.85	137.661	151.006	98.5485	124.167	16.71	0.134577	protein_coding
ENSG00000166747.8	AP1G1	131.185	114.29	114.855	111.336	133.758	133.514	104.451	137.629	124.38	135.674	123.577	124.059	13.2129	0.106505	protein_coding
ENSG00000113649.7	TCERG1	134.087	114.844	114.039	140.005	135.634	121.65	96.5239	111.059	129.861	136.828	129.364	123.991	11.8936	0.0959238	protein_coding
ENSG00000202538.1	RNU4-2	173.463	46.7422	45.9013	109.033	165.01	90.202	56.8885	163.006	204.489	127.102	180.985	123.893	39.9748	0.322656	snRNA
ENSG00000077380.11	DYNC1I2	145.485	116.37	113.019	110.53	145.426	107.338	99.788	148.228	110.045	123.805	142.504	123.867	40.7834	0.329251	protein_coding
ENSG00000079482.11	OPHN1	100.099	125.802	103.023	154.512	129.591	154.605	96.5239	124.493	107.936	136.004	127.957	123.686	18.2834	0.147821	protein_coding
ENSG00000102401.15	ARMCX3	156.884	104.303	101.187	122.389	136.884	113.929	103.985	102.998	136.607	142.103	138.281	123.595	18.9205	0.153084	protein_coding
ENSG00000171385.5	KCND3	124.968	128.021	138.928	138.738	123.966	125.417	124.036	85.0854	122.272	146.225	101.521	123.561	17.5343	0.141907	protein_coding
ENSG00000115415.14	STAT1	89.3222	80.4465	60.7938	76.2198	86.8805	50.8445	44.2984	85.3839	618.316	81.7672	84.6266	123.536	111.723	0.904373	protein_coding
ENSG00000196419.8	XRCC6	146.107	131.905	129.136	115.826	129.383	93.9682	122.17	107.775	133.234	132.047	117.163	123.52	111.532	0.90295	protein_coding
ENSG00000158290.12	CUL4B	128.699	104.58	98.7388	123.195	126.883	148.579	97.9228	98.9677	156.213	147.379	127.331	123.499	17.3018	0.140096	protein_coding
ENSG00000138756.13	BMP2K	94.5033	120.254	69.566	146.452	146.259	138.975	65.7482	131.211	127.542	115.727	201.79	123.457	29.538	0.239257	protein_coding
ENSG00000175387.11	SMAD2	124.761	110.683	90.3746	139.659	133.342	132.384	76.9394	134.644	121.85	135.015	158.303	123.451	30.139	0.244139	protein_coding
ENSG00000165434.6	PGM2L1	146.522	102.361	102.003	126.649	135.008	147.637	97.9228	77.771	123.115	180.514	118.415	123.447	24.7942	0.200849	protein_coding
ENSG00000174953.9	DHX36	153.568	96.9519	107.103	134.133	150.634	122.78	80.6698	112.999	133.445	136.004	129.208	123.409	24.4447	0.198079	protein_coding
ENSG00000106829.14	TLE4	127.248	119.005	144.028	111.451	114.591	146.319	135.227	97.0272	131.548	126.937	103.711	123.372	18.4234	0.149332	protein_coding
ENSG00000081154.7	PCNP	149.008	101.113	80.5823	132.636	145.217	130.878	72.7427	124.493	136.396	145.071	138.75	123.353	20.8369	0.16892	protein_coding
ENSG00000006715.11	VPS41	138.025	127.327	106.083	133.788	103.965	118.261	103.985	114.044	138.294	137.982	134.839	123.327	20.3554	0.165053	protein_coding
ENSG00000170915.8	PAQR8	104.865	116.786	85.6825	105.349	146.051	153.664	81.1361	144.645	139.558	128.915	149.856	123.319	20.0733	0.162775	protein_coding
ENSG00000166833.15	NAV2	76.0586	165.609	164.021	119.626	100.631	109.975	163.205	147.631	109.201	94.1312	106.057	123.286	27.5597	0.223543	protein_coding
ENSG00000112308.8	C6orf62	110.461	117.896	94.0467	126.649	124.383	136.527	94.6587	126.583	139.769	135.509	149.074	123.232	24.373	0.197781	protein_coding
ENSG00000113231.9	PDE8B	111.29	104.303	130.564	121.008	140.425	103.007	105.85	132.554	122.272	166.667	117.32	123.205	17.4884	0.141945	protein_coding
ENSG00000081913.9	PHLPP1	117.093	142.307	141.58	110.76	121.674	130.878	112.844	175.992	108.569	110.946	82.4366	123.189	20.7278	0.16826	protein_coding
ENSG00000164151.7	KIAA0947	121.445	110.961	104.247	126.879	150.634	135.209	84.8664	125.688	131.758	128.421	134.37	123.134	20.2257	0.164257	protein_coding
ENSG00000143442.17	POGZ	101.55	131.905	141.376	127.225	108.548	134.456	160.407	133.151	100.347	117.87	97.1407	123.089	17.9251	0.145628	protein_coding
ENSG00000110075.10	PPP6R3	132.636	109.435	103.227	132.521	124.8	126.923	91.8609	142.406	123.747	129.41	135.778	122.977	16.887	0.137319	protein_coding
ENSG00000099246.12	RAB18	151.91	93.4844	94.2507	129.643	148.343	129.559	72.7427	109.118	139.558	143.257	140.158	122.911	20.5476	0.167175	protein_coding
ENSG00000163637.7	PRICKLE2	109.01	123.028	116.283	115.481	120.216	124.475	149.216	104.491	126.699	144.576	117.163	122.785	20.0116	0.162981	protein_coding
ENSG00000196504.11	PRPF40A	142.169	105.413	84.6624	131.37	146.884	130.124	77.4057	133.748	128.175	127.926	142.348	122.748	18.2244	0.14847	protein_coding
ENSG00000184575.7	XPOT	126.626	101.806	99.5549	120.317	142.092	147.449	77.872	132.106	137.872	129.575	134.839	122.737	21.2791	0.173371	protein_coding
ENSG00000170390.10	DCLK2	125.175	137.73	112.611	139.775	118.341	103.949	133.828	115.388	108.569	122.816	130.616	122.618	16.4322	0.134011	protein_coding
ENSG00000116688.12	MFN2	102.171	134.956	168.305	102.356	98.5479	102.631	205.172	102.55	112.574	120.178	98.2357	122.516	24.6813	0.201454	protein_coding
ENSG00000170113.11	NIPA1	143.827	90.7104	108.327	105.464	150.218	103.572	87.1979	175.992	131.126	129.41	121.387	122.476	29.6036	0.24171	protein_coding
ENSG00000188177.9	ZC3H6	134.501	115.399	95.0667	133.557	141.676	118.449	80.2035	127.33	123.115	126.937	150.951	122.471	22.773	0.185945	protein_coding
ENSG00000133226.12	SRRM1	118.129	111.377	137.5	122.965	131.05	115.624	126.833	145.69	103.72	113.914	120.292	122.463	15.9139	0.129948	protein_coding
ENSG00000159023.14	EPB41	119.373	102.361	151.372	120.662	160.01	141.423	99.788	111.656	132.602	117.211	89.9451	122.4	16.9449	0.138439	protein_coding
ENSG00000124772.7	CPNE5	89.5294	130.24	227.059	108.112	85.0053	105.079	255.998	74.9348	104.985	92.4827	72.4253	122.35	44.0226	0.359808	protein_coding
ENSG00000106299.7	WASL	139.061	111.932	99.5549	131.024	148.551	125.605	78.3383	106.879	124.802	149.027	130.929	122.337	43.9227	0.359032	protein_coding
ENSG00000166167.13	BTRC	151.703	106.384	124.444	135.975	125.841	116.001	117.507	94.3403	115.104	142.928	115.13	122.305	18.2688	0.149371	protein_coding
ENSG00000097033.10	SH3GLB1	116.057	116.231	103.635	118.475	138.967	157.241	80.6698	114.641	130.283	115.892	153.141	122.294	18.4395	0.15078	protein_coding
ENSG00000187239.12	FNBP1	122.688	137.591	139.132	112.603	113.965	112.046	119.373	172.858	94.866	94.4609	124.985	122.233	20.966	0.171524	protein_coding
ENSG00000123124.9	WWP1	154.397	95.7036	130.156	130.564	142.509	124.098	86.2653	114.343	132.602	117.046	116.381	122.188	19.8804	0.162704	protein_coding
ENSG00000166377.15	ATP9B	111.912	101.39	109.959	142.423	125.216	139.352	128.699	157.781	104.353	109.298	113.409	122.163	17.9407	0.146859	protein_coding
ENSG00000048828.12	FAM120A	113.984	122.75	133.216	117.784	111.674	138.222	125.434	129.569	114.261	120.673	115.755	122.12	13.5164	0.110681	protein_coding
ENSG00000144224.12	UBXN4	118.958	112.625	93.2307	122.389	140.009	141.988	76.4731	140.018	119.11	128.256	149.387	122.04	15.9423	0.130631	protein_coding
ENSG00000163466.11	ARPC2	141.548	109.574	124.444	119.856	120.008	116.189	120.771	102.252	141.245	121.002	125.297	122.017	16.7905	0.137608	protein_coding
ENSG00000145934.11	TENM2	131.6	110.961	189.725	127.685	104.382	101.689	163.671	81.9507	118.899	122.981	87.2858	121.894	22.834	0.187328	protein_coding
ENSG00000155816.15	FMN2	88.9077	145.636	122.812	114.215	122.716	122.968	150.148	124.046	110.255	108.473	130.147	121.848	24.3198	0.199592	protein_coding
ENSG00000152558.10	TMEM123	145.278	117.341	58.9577	124.462	138.134	144.813	45.231	138.226	123.747	90.3396	213.522	121.823	32.8653	0.269779	protein_coding
ENSG00000114391.8	RPL24	121.652	108.187	117.507	119.856	118.757	130.878	138.491	121.06	125.856	125.453	112.001	121.791	31.31	0.25708	protein_coding
ENSG00000140575.8	IQGAP1	132.843	109.712	100.167	121.468	127.716	143.683	88.1305	167.932	103.931	92.3178	151.577	121.771	18.2048	0.149501	protein_coding
ENSG00000164164.11	OTUD4	113.777	96.5358	118.935	121.698	128.341	171.365	101.187	105.237	138.083	129.08	114.973	121.747	22.2192	0.182503	protein_coding
ENSG00000140740.6	UQCRC2	130.978	119.144	120.975	113.639	129.175	112.235	97.9228	122.105	135.342	139.631	116.85	121.636	16.0603	0.132036	protein_coding
ENSG00000031698.8	SARS	131.393	120.531	135.868	106.155	115.007	109.41	151.547	109.865	118.899	132.707	106.526	121.628	12.656	0.104055	protein_coding
ENSG00000005249.8	PRKAR2B	133.051	90.9878	99.9629	120.662	135.425	151.78	94.1924	83.5927	174.975	144.247	109.029	121.628	21.8241	0.179434	protein_coding
ENSG00000066629.12	EML1	135.33	111.377	159.125	117.323	114.382	124.098	127.3	98.8185	131.126	115.068	102.928	121.534	22.5288	0.185371	protein_coding
ENSG00000100813.10	ACIN1	105.073	123.86	135.868	120.432	98.7562	125.04	156.677	123.747	111.731	119.024	116.538	121.522	15.3633	0.126424	protein_coding
ENSG00000089053.8	ANAPC5	131.6	108.464	116.487	121.929	132.3	115.813	104.451	142.406	119.11	118.529	125.297	121.49	12.7642	0.105064	protein_coding
ENSG00000141837.14	CACNA1A	92.2236	110.267	217.674	112.257	90.839	109.033	231.751	100.162	103.931	88.5262	77.9003	121.324	36.0075	0.296788	protein_coding
ENSG00000183495.9	EP400	89.7367	128.853	163.817	122.735	98.3395	120.709	198.177	117.179	101.612	101.22	91.6658	121.277	41.7283	0.344075	protein_coding
ENSG00000187231.9	SESTD1	126.419	117.757	95.6788	120.317	129.8	119.955	87.6642	154.348	113.628	117.211	150.795	121.234	26.0471	0.21485	protein_coding
ENSG00000075785.8	RAB7A	106.938	139.672	128.116	119.741	119.799	118.261	131.496	121.359	108.78	116.881	121.543	121.144	14.8071	0.122227	protein_coding
ENSG00000197860.5	SGTB	154.397	92.5135	101.595	119.28	162.302	102.066	67.1471	105.536	150.099	142.598	134.996	121.139	21.2165	0.175142	protein_coding
ENSG00000117115.8	PADI2	101.55	215.68	120.159	76.7954	105.84	81.3513	108.181	199.279	92.3363	77.6459	151.733	120.959	38.1718	0.315576	protein_coding
ENSG00000126524.5	SBDS	132.222	105.829	108.735	124.462	139.592	116.001	85.799	129.569	122.693	118.2	147.354	120.95	34.3403	0.283921	protein_coding
ENSG00000125691.8	RPL23	148.801	101.529	104.043	121.698	125.008	117.507	95.125	132.256	120.164	122.156	142.035	120.938	15.9771	0.132109	protein_coding
ENSG00000104964.10	AES	94.7105	124.137	204.414	105.925	91.2557	87.7539	213.565	100.759	113.207	107.979	86.1909	120.9	32.337	0.267469	protein_coding
ENSG00000154122.8	ANKH	109.632	125.247	135.46	118.244	110.84	114.306	127.3	123.747	122.061	142.103	99.7999	120.795	31.4431	0.260302	protein_coding
ENSG00000154265.11	ABCA5	138.646	96.9519	93.0267	136.781	133.55	108.657	76.0068	137.629	141.667	129.575	135.622	120.737	17.4517	0.144543	protein_coding
ENSG00000105993.10	DNAJB6	131.807	101.668	102.411	121.238	130.217	147.637	114.71	110.014	119.11	127.102	120.761	120.607	17.9341	0.148699	protein_coding
ENSG00000184905.4	TCEAL2	138.439	82.3883	135.052	131.715	129.8	113.364	113.777	78.8159	124.802	146.39	131.554	120.554	17.4161	0.144467	protein_coding
ENSG00000130402.7	ACTN4	107.145	141.059	188.093	107.422	85.8387	97.9228	207.037	123.001	90.2281	88.3613	89.163	120.479	31.8528	0.264384	protein_coding
ENSG00000139436.16	GIT2	94.9178	96.8132	138.112	122.389	112.715	133.326	146.418	120.911	127.753	124.464	106.839	120.423	30.271	0.251372	protein_coding
ENSG00000185722.12	ANKFY1	95.125	149.103	126.892	108.458	110.424	114.306	141.755	129.419	122.061	109.298	116.068	120.264	15.2961	0.127188	protein_coding
ENSG00000063015.15	SEZ6	96.783	135.511	228.487	116.057	79.5883	71.3707	253.2	71.3523	82.0064	106.33	81.8109	120.227	43.8104	0.364397	protein_coding
ENSG00000143164.11	DCAF6	148.801	95.8423	122.404	118.82	137.717	109.222	94.1924	104.043	145.461	130.729	114.817	120.186	44.3747	0.369216	protein_coding
ENSG00000010322.11	NISCH	86.4208	147.439	193.194	108.803	81.4635	89.8254	230.818	103.894	102.877	95.1203	81.4981	120.123	35.8368	0.298334	protein_coding
ENSG00000166326.5	TRIM44	128.077	108.187	132.4	126.995	126.05	107.527	117.974	109.417	121.639	120.673	122.325	120.115	33.9902	0.282981	protein_coding
ENSG00000113319.7	RASGRF2	105.694	104.303	62.2218	96.3685	163.76	113.364	75.5405	172.111	127.331	183.482	116.85	120.093	26.8131	0.223268	protein_coding
ENSG00000172270.14	BSG	85.799	154.79	177.485	92.6842	77.5049	112.235	219.627	116.88	102.244	100.725	81.0288	120.091	40.1871	0.334638	protein_coding
ENSG00000151693.5	ASAP2	149.423	103.61	140.356	126.995	131.883	107.715	114.243	89.7128	136.607	106.33	113.878	120.068	32.8757	0.273808	protein_coding
ENSG00000028528.10	SNX1	130.978	131.627	121.179	103.622	129.383	112.611	124.502	131.658	107.936	105.836	120.448	119.98	14.3192	0.119346	protein_coding
ENSG00000110514.14	MADD	96.783	139.256	183.605	112.603	98.9646	95.0981	188.385	100.162	98.8715	114.903	90.5708	119.927	24.9105	0.207713	protein_coding
ENSG00000151692.10	RNF144A	87.457	113.457	135.052	109.264	97.5061	209.593	131.03	101.655	115.737	117.87	100.269	119.899	32.5631	0.271588	protein_coding
ENSG00000166922.4	SCG5	148.18	120.67	155.656	105.349	114.591	92.8384	129.631	85.0854	127.964	130.399	105.588	119.632	26.6152	0.222476	protein_coding
ENSG00000116199.7	FAM20B	134.709	104.164	105.267	126.419	139.384	118.072	80.6698	115.537	135.764	132.542	121.074	119.418	18.8442	0.1578	protein_coding
ENSG00000134684.6	YARS	134.916	110.822	144.436	109.264	125.008	96.9813	149.682	109.566	128.175	113.584	90.5708	119.364	17.3316	0.145199	protein_coding
ENSG00000112186.7	CAP2	150.252	106.661	137.908	125.843	128.133	94.9098	111.912	85.2347	129.65	136.169	106.213	119.353	18.453	0.154608	protein_coding
ENSG00000134294.9	SLC38A2	125.59	90.0169	88.5386	90.036	146.676	168.729	43.8321	143.899	120.585	132.212	162.058	119.288	28.7205	0.240766	protein_coding
ENSG00000149091.11	DGKZ	102.171	128.714	233.791	98.3258	77.2965	78.1499	274.65	85.0854	80.1091	90.3396	62.8833	119.229	53.2741	0.446823	protein_coding
ENSG00000169604.15	ANTXR1	106.731	163.806	74.2581	114.79	114.382	86.2474	103.052	172.111	101.19	85.7237	188.963	119.205	53.4769	0.448613	protein_coding
ENSG00000198040.6	ZNF84	134.709	101.668	91.1906	128.491	132.717	124.663	82.535	117.03	133.867	133.531	129.99	119.126	28.7488	0.241331	protein_coding
ENSG00000062725.5	APPBP2	132.014	97.2293	91.8026	114.33	147.509	122.027	74.6079	115.238	138.926	135.674	140.471	119.075	20.0735	0.168578	protein_coding
ENSG00000088986.6	DYNLL1	121.238	106.384	99.1469	109.724	105.423	127.676	130.097	99.7141	140.402	144.576	124.202	118.962	18.9329	0.15915	protein_coding
ENSG00000012983.7	MAP4K5	134.294	97.7841	91.3946	106.616	137.509	146.884	67.1471	150.168	115.104	118.529	142.504	118.903	20.7647	0.174636	protein_coding
ENSG00000079950.9	STX7	129.942	101.806	77.7262	116.747	153.968	134.832	69.4786	121.956	128.385	124.464	147.666	118.816	25.1769	0.211899	protein_coding
ENSG00000120948.11	TARDBP	111.497	109.019	133.216	116.747	117.924	119.767	128.699	124.344	112.996	123.31	108.403	118.72	18.6491	0.157084	protein_coding
ENSG00000117016.5	RIMS3	88.286	118.034	179.729	108.573	108.757	112.235	164.137	97.0272	117.845	119.024	91.3529	118.636	20.0337	0.168867	protein_coding
ENSG00000140262.13	TCF12	109.425	110.683	90.7826	107.191	134.8	156.865	84.4001	144.944	122.693	110.122	132.962	118.624	24.4132	0.205803	protein_coding
ENSG00000158321.11	AUTS2	87.0425	104.858	182.585	116.172	95.006	122.027	193.514	111.507	98.6607	113.254	79.7774	118.582	28.9081	0.243781	protein_coding
ENSG00000158560.10	DYNC1I1	138.646	106.8	128.116	103.852	129.175	90.7669	115.176	111.208	131.969	145.236	102.928	118.534	27.2903	0.230232	protein_coding
ENSG00000119729.6	RHOQ	132.014	94.594	105.675	124.231	125.008	148.391	62.0178	131.957	136.396	113.419	129.834	118.503	19.8505	0.16751	protein_coding
ENSG00000146676.5	PURB	128.077	94.3166	90.5786	122.159	141.884	120.144	83.4675	110.91	122.904	149.192	136.873	118.228	21.6749	0.183332	protein_coding
ENSG00000163728.6	TTC14	138.646	97.6454	104.451	136.321	123.966	117.696	77.4057	116.134	126.066	125.288	136.873	118.227	19.215	0.162527	protein_coding
ENSG00000197077.8	KIAA1671	88.0787	154.513	130.36	114.215	90.6307	125.228	158.075	102.849	117.845	110.452	108.091	118.212	19.895	0.168299	protein_coding
ENSG00000183454.9	GRIN2A	125.59	128.992	130.156	90.3814	111.465	93.5916	123.103	100.162	122.483	152.654	121.543	118.193	19.6469	0.166228	protein_coding
ENSG00000071082.6	RPL31	131.185	95.7036	118.935	119.396	102.923	115.248	121.704	119.567	125.223	131.058	118.571	118.138	14.2263	0.120421	protein_coding
ENSG00000088832.10	FKBP1A	131.393	106.661	114.243	113.409	86.6721	175.32	146.884	66.5756	121.007	140.785	96.3586	118.119	21.5669	0.182587	protein_coding
ENSG00000065534.14	MYLK	75.8513	177.121	96.9028	97.8653	119.383	124.098	122.637	139.122	122.483	94.4609	128.582	118.046	27.3034	0.231295	protein_coding
ENSG00000113163.11	COL4A3BP	145.693	94.4553	95.0667	119.626	129.8	136.339	90.462	92.1012	128.596	142.433	123.733	118.028	23.1711	0.196319	protein_coding
ENSG00000068878.10	PSME4	127.662	127.744	113.019	105.234	145.009	109.598	68.0797	142.406	125.856	106.495	126.862	117.997	20.2631	0.171726	protein_coding
ENSG00000138032.16	PPM1B	128.491	110.683	103.431	112.027	116.674	139.352	86.7316	131.957	126.699	119.683	122.012	117.977	17.4157	0.14762	protein_coding
ENSG00000138668.14	HNRNPD	118.751	99.8646	105.471	128.491	138.967	122.404	92.3272	131.211	125.645	120.343	113.096	117.87	13.6736	0.116006	protein_coding
ENSG00000162378.8	ZYG11B	132.843	107.632	80.5823	116.747	137.925	120.897	69.0123	108.223	128.807	156.94	135.465	117.734	19.7077	0.167392	protein_coding
ENSG00000112339.10	HBS1L	152.532	109.851	116.691	105.464	122.299	112.423	77.4057	132.703	125.223	105.012	134.996	117.691	21.7504	0.184809	protein_coding
ENSG00000169710.6	FASN	87.8715	158.396	233.383	95.7928	72.7129	81.5396	260.195	105.834	66.1954	65.7764	66.4812	117.653	48.6161	0.413218	protein_coding
ENSG00000162407.8	PPAP2B	65.2819	164.222	81.6024	125.613	119.799	145.943	92.7935	108.969	115.947	120.837	153.141	117.65	50.9914	0.433416	protein_coding
ENSG00000109846.3	CRYAB	88.7005	171.573	109.347	64.2457	90.214	145.943	124.502	165.245	102.877	64.6225	165.968	117.567	33.6709	0.286398	protein_coding
ENSG00000255248.2	RP11-166D19.1	102.171	124.969	95.4748	122.159	137.509	135.397	81.6024	103.595	126.91	127.267	135.622	117.516	29.7026	0.252754	sense_overlapping
ENSG00000065883.10	CDK13	116.264	103.61	108.531	121.123	126.466	133.137	106.316	103.446	124.802	127.926	120.761	117.489	14.4925	0.123352	protein_coding
ENSG00000162909.13	CAPN2	104.658	135.233	115.263	122.274	111.465	120.144	128.232	109.865	124.169	95.9446	124.985	117.476	10.439	0.0888607	protein_coding
ENSG00000169933.8	FRMPD4	124.346	95.7036	134.44	120.086	120.841	101.124	130.097	80.3087	137.661	147.873	99.6435	117.466	15.9172	0.135505	protein_coding
ENSG00000100234.11	TIMP3	75.8513	159.367	90.7826	112.257	121.674	113.553	104.451	151.81	118.899	111.111	131.398	117.378	21.4579	0.182811	protein_coding
ENSG00000182255.6	KCNA4	110.668	97.2293	150.148	116.632	92.2975	186.242	136.626	60.3061	133.445	116.716	90.4144	117.339	28.0867	0.239365	protein_coding
ENSG00000147459.13	DOCK5	107.352	123.582	104.859	79.4436	106.465	145.001	106.316	191.815	110.045	86.8777	128.895	117.332	30.8271	0.262734	protein_coding
ENSG00000106070.13	GRB10	93.8816	111.377	139.132	117.669	111.882	130.689	147.817	111.507	115.104	126.772	84.783	117.328	24.1044	0.205444	protein_coding
ENSG00000134852.10	CLOCK	121.445	97.368	108.939	129.988	139.592	114.871	76.9394	109.118	134.077	130.234	127.644	117.292	17.5623	0.149731	protein_coding
ENSG00000049449.4	RCN1	133.465	114.151	114.651	119.05	98.3395	121.274	100.721	90.6085	141.877	122.156	132.024	117.12	16.3596	0.139683	protein_coding
ENSG00000100722.14	ZC3H14	126.004	100.281	104.655	121.468	133.967	119.955	83.0013	116.88	138.504	116.881	124.828	116.948	15.0716	0.128874	protein_coding
ENSG00000145012.8	LPP	84.9701	113.319	66.7099	130.794	127.716	160.631	83.9338	140.764	125.012	114.903	136.56	116.847	21.7377	0.186037	protein_coding
ENSG00000181458.6	TMEM45A	103	94.8714	96.0868	135.284	136.05	139.163	103.052	131.211	113.628	131.223	101.364	116.812	22.4136	0.191877	protein_coding
ENSG00000074603.14	DPP8	126.004	113.596	86.7025	128.031	135.217	98.4878	72.2764	112.701	133.445	142.763	135.465	116.79	19.3835	0.165969	protein_coding
ENSG00000173674.6	EIF1AX	142.377	93.6231	82.0104	113.984	135.008	122.78	67.6134	129.867	131.337	141.114	124.515	116.748	22.6928	0.194373	protein_coding
ENSG00000166411.9	IDH3A	127.248	110.545	112.407	121.813	127.716	96.9813	106.316	95.5345	124.802	140.29	120.448	116.736	19.2175	0.164623	protein_coding
ENSG00000198948.7	MFAP3L	99.0627	116.786	81.8064	112.948	143.967	148.956	65.2819	147.183	120.164	116.057	131.554	116.706	20.2581	0.173583	protein_coding
ENSG00000182473.16	EXOC7	101.757	133.846	171.977	110.415	96.6727	89.2604	183.722	98.6692	99.7147	107.484	89.9451	116.679	28.4488	0.243822	protein_coding
ENSG00000091164.8	TXNL1	147.558	94.8714	97.1068	115.251	132.3	118.449	69.0123	115.388	128.807	131.553	132.649	116.631	26.6553	0.228543	protein_coding
ENSG00000170248.9	PDCD6IP	122.481	98.8937	92.4147	121.238	131.467	135.397	73.209	123.448	136.185	123.475	124.672	116.626	20.128	0.172587	protein_coding
ENSG00000183826.12	BTBD9	103.622	118.034	151.984	110.991	102.715	131.631	135.693	92.8476	122.693	117.376	94.325	116.537	18.2033	0.156201	protein_coding
ENSG00000108309.8	RUNDC3A	105.487	126.495	208.086	101.895	84.172	87.3773	221.492	70.9045	97.185	103.528	74.9282	116.505	36.5705	0.313898	protein_coding
ENSG00000100605.12	ITPK1	86.2135	140.365	168.305	96.1382	86.2554	108.468	179.525	126.434	100.347	94.9555	93.8557	116.442	40.9882	0.352005	protein_coding
ENSG00000122257.14	RBBP6	121.652	92.6522	111.183	127.916	113.34	141.235	86.7316	116.582	115.104	128.091	125.923	116.401	24.6428	0.211706	protein_coding
ENSG00000177853.10	ZNF518A	123.31	93.0683	80.7863	123.656	137.509	133.326	67.6134	131.36	133.445	120.508	135.778	116.396	19.562	0.168064	processed_transcript
ENSG00000182150.11	ERCC6L2	141.133	84.6075	100.371	119.165	126.466	108.28	84.4001	129.867	123.115	138.806	124.046	116.387	21.1029	0.181316	protein_coding
ENSG00000133657.10	ATP13A3	133.88	101.252	90.5786	120.086	134.8	125.981	68.0797	120.463	126.488	130.234	127.487	116.303	19.3982	0.166791	protein_coding
ENSG00000131374.10	TBC1D5	118.336	111.238	105.471	118.935	117.716	114.306	96.9902	123.15	117.212	121.991	132.493	116.167	15.5039	0.133462	protein_coding
ENSG00000165280.11	VCP	110.254	135.649	133.828	109.379	105.215	87.9422	155.744	115.388	102.666	106.66	114.973	116.154	14.1504	0.121824	protein_coding
ENSG00000102893.11	PHKB	127.662	98.755	103.839	128.031	129.175	116.189	77.4057	134.345	121.218	130.234	110.28	116.103	17.2129	0.148256	protein_coding
ENSG00000185432.10	METTL7A	66.3181	148.271	77.3182	122.159	115.424	161.384	101.187	114.791	126.277	107.979	135.778	116.081	22.2323	0.191525	protein_coding
ENSG00000130449.5	ZSWIM6	112.119	118.867	120.363	109.839	118.132	123.91	118.44	115.238	121.429	121.991	96.2021	116.048	19.6529	0.169351	protein_coding
ENSG00000150938.5	CRIM1	123.103	103.61	110.163	135.284	126.466	128.806	101.653	103.297	128.385	116.881	98.8614	116.046	10.2465	0.0882962	protein_coding
ENSG00000110429.9	FBXO3	131.185	96.5358	109.755	136.436	119.383	124.287	86.7316	91.6534	122.483	139.466	117.789	115.973	14.9088	0.128554	protein_coding
ENSG00000065000.11	AP3D1	99.4772	121.225	172.793	109.033	96.8811	93.215	186.053	106.133	106.882	109.298	74.6153	115.964	25.6692	0.221355	protein_coding
ENSG00000111011.13	RSRC2	124.761	101.39	95.4748	123.771	126.258	125.417	89.5294	113.149	116.791	126.772	131.398	115.883	24.6178	0.212437	protein_coding
ENSG00000196220.11	SRGAP3	107.767	132.875	105.675	111.106	90.839	109.598	155.744	123.747	99.9256	124.959	112.47	115.882	15.3385	0.132363	protein_coding
ENSG00000153113.19	CAST	109.425	130.518	79.9703	123.31	119.174	127.3	90.462	130.016	112.153	104.847	146.102	115.752	17.5609	0.151711	protein_coding
ENSG00000197006.9	METTL9	141.34	100.142	109.959	112.257	127.716	124.098	80.6698	93.2954	140.613	126.607	116.381	115.735	18.1722	0.157016	protein_coding
ENSG00000198399.10	ITSN2	135.745	83.4979	97.9228	127.34	135.217	132.949	76.4731	125.09	123.115	116.716	118.728	115.709	18.9367	0.163659	protein_coding
ENSG00000104852.10	SNRNP70	86.4208	118.034	175.649	109.033	77.2965	86.624	237.346	116.283	87.0659	95.6149	83.3752	115.704	35.7698	0.309149	protein_coding
ENSG00000121653.7	MAPK8IP1	106.316	134.401	177.281	95.908	90.4224	83.7993	194.913	106.73	95.0768	98.9119	88.068	115.621	41.556	0.359417	protein_coding
ENSG00000221914.4	PPP2R2A	132.222	84.3301	91.3946	108.918	143.342	134.456	75.5405	103.147	151.575	128.915	116.225	115.46	30.4105	0.263385	protein_coding
ENSG00000135932.6	CAB39	124.139	102.084	101.187	108.803	118.341	131.631	84.8664	115.537	126.066	133.201	124.202	115.46	19.6018	0.169771	protein_coding
ENSG00000143569.14	UBAP2L	95.7468	114.844	166.469	116.517	111.049	101.312	150.148	108.82	94.6552	112.265	98.0792	115.446	18.3599	0.159034	protein_coding
ENSG00000115159.11	GPD2	122.067	100.142	110.367	129.758	116.049	117.696	103.052	91.0563	137.24	124.464	117.789	115.425	17.8739	0.154852	protein_coding
ENSG00000125304.8	TM9SF2	139.89	103.887	97.5148	107.997	118.757	101.501	71.8101	107.626	129.229	146.225	144.851	115.39	17.971	0.155742	protein_coding
ENSG00000178980.10	SEPW1	108.181	125.108	151.372	97.1744	90.214	109.787	150.615	123.001	98.8715	113.419	99.4871	115.203	20.8316	0.180826	protein_coding
ENSG00000138018.13	EPT1	132.014	100.142	99.3509	124.692	128.133	117.319	73.6753	98.5199	134.288	142.103	114.973	115.019	19.516	0.169676	protein_coding
ENSG00000140319.6	SRP14	114.191	114.151	142.804	110.645	107.715	119.767	130.564	88.5186	112.364	117.54	105.744	114.909	16.5483	0.144012	protein_coding
ENSG00000034713.3	GABARAPL2	146.107	102.361	97.5148	112.027	111.465	106.397	75.5405	105.984	123.326	145.071	137.968	114.887	17.2935	0.150526	protein_coding
ENSG00000177570.9	SAMD12	133.672	101.529	107.511	121.468	128.55	113.741	81.6024	102.998	119.11	141.774	110.437	114.763	18.4569	0.160826	protein_coding
ENSG00000143970.12	ASXL2	106.731	127.189	102.411	120.892	113.757	139.917	96.5239	116.582	98.8715	112.265	127.175	114.756	14.4885	0.126255	protein_coding
ENSG00000100403.10	ZC3H7B	94.7105	132.598	174.017	91.6479	94.5893	91.8968	190.25	110.163	96.1309	102.539	83.3752	114.72	25.8388	0.225234	protein_coding
ENSG00000144959.5	NCEH1	142.377	99.1711	95.0667	100.513	120.424	121.65	113.311	75.6812	147.569	147.049	98.2357	114.641	28.9936	0.252908	protein_coding
ENSG00000066468.16	FGFR2	113.777	114.567	101.187	97.4047	116.882	102.066	91.8609	205.996	88.9633	96.2743	131.554	114.594	27.2919	0.238162	protein_coding
ENSG00000154678.12	PDE1C	131.393	100.003	109.143	97.9804	130.842	122.78	80.6698	183.456	89.8065	103.198	111.219	114.59	29.053	0.253539	protein_coding
ENSG00000157851.12	DPYSL5	104.865	128.437	176.873	93.8355	89.1723	85.6825	207.969	97.1765	98.4499	102.868	75.0846	114.583	33.6018	0.293253	protein_coding
ENSG00000163960.7	UBXN7	97.1975	116.093	81.1943	119.165	121.674	131.819	85.3327	137.928	105.828	123.475	139.845	114.505	30.9263	0.270087	protein_coding
ENSG00000130638.11	ATXN10	136.574	109.99	103.227	112.142	126.466	97.5462	103.518	105.536	119.531	125.618	118.415	114.415	15.6932	0.137161	protein_coding
ENSG00000176903.3	PNMA1	113.57	112.209	121.179	112.142	105.632	104.89	145.019	94.3403	118.056	133.037	98.3921	114.406	12.8217	0.112072	protein_coding
ENSG00000125851.5	PCSK2	115.02	100.558	149.74	96.4836	117.091	102.254	135.693	84.4883	129.861	138.971	88.2244	114.399	17.8038	0.155629	protein_coding
ENSG00000169967.12	MAP3K2	111.29	105.135	85.0705	123.31	136.675	136.715	59.6863	117.776	122.272	121.497	138.75	114.38	21.8801	0.191294	protein_coding
ENSG00000158966.9	CACHD1	98.2337	97.5067	119.955	111.221	115.632	160.631	112.844	102.849	114.472	120.343	102.928	114.238	19.9643	0.174761	protein_coding
ENSG00000111731.8	C2CD5	116.057	91.2652	98.5348	125.843	122.716	118.826	97.9228	107.775	128.385	137.652	111.063	114.185	15.2266	0.13335	protein_coding
ENSG00000184863.6	RBM33	103.622	115.954	129.748	116.632	106.465	117.131	127.766	124.195	101.19	107.649	105.275	114.148	11.8291	0.10363	protein_coding
ENSG00000165943.4	MOAP1	149.63	106.8	133.012	104.773	115.424	73.0655	113.777	84.9361	130.493	138.147	103.867	113.993	16.8618	0.147919	protein_coding
ENSG00000067798.9	NAV3	115.642	115.677	104.859	122.504	126.466	99.241	107.715	121.209	92.9687	121.167	126.392	113.986	17.2172	0.151047	protein_coding
ENSG00000136717.10	BIN1	88.9077	114.29	179.729	94.6415	82.9219	114.871	189.317	130.912	91.2822	84.8994	81.0288	113.891	26.9456	0.236591	protein_coding
ENSG00000080224.13	EPHA6	123.932	91.2652	128.32	127.34	110.84	125.793	102.586	83.7419	127.331	136.498	93.5429	113.745	28.6001	0.251441	protein_coding
ENSG00000136603.9	SKIL	131.6	112.348	83.2344	114.33	123.133	115.248	81.1361	117.925	121.85	116.386	132.962	113.65	16.7335	0.147237	protein_coding
ENSG00000164096.10	C4orf3	136.574	96.1197	84.4584	120.086	125.216	125.228	74.6079	121.508	117.845	119.683	128.739	113.642	17.4864	0.153872	protein_coding
ENSG00000117632.16	STMN1	134.709	103.61	75.2782	96.9442	140.009	91.8968	96.0576	161.961	96.1309	126.278	126.392	113.57	21.9481	0.193257	protein_coding
ENSG00000119138.3	KLF9	103.829	162.557	104.247	95.4474	112.09	141.8	96.0576	101.953	111.099	118.2	101.677	113.542	22.4171	0.197435	protein_coding
ENSG00000132485.8	ZRANB2	133.672	86.1332	94.6587	129.873	129.591	114.118	62.9504	113.298	129.229	128.75	126.549	113.529	20.8496	0.183649	protein_coding
ENSG00000189091.8	SF3B3	101.757	119.56	122.2	109.149	98.7562	123.722	138.025	103.147	112.996	116.222	103.085	113.511	17.3986	0.153277	protein_coding
ENSG00000141447.12	OSBPL1A	124.968	101.806	93.2307	99.2469	122.091	100.748	74.1416	167.932	113.839	107.484	142.348	113.44	18.9676	0.167204	protein_coding
ENSG00000197147.8	LRRC8B	113.777	99.7259	91.8026	110.3	122.299	120.897	75.0742	107.924	143.564	146.225	115.443	113.366	22.1442	0.195332	protein_coding
ENSG00000130227.12	XPO7	121.86	107.771	112.407	117.438	113.757	114.494	114.243	102.998	111.52	114.903	114.504	113.263	14.3441	0.126644	protein_coding
ENSG00000164463.8	CREBRF	103.622	94.8714	86.9065	113.293	117.924	148.956	78.3383	129.419	132.812	118.365	121.23	113.249	14.4782	0.127844	protein_coding
ENSG00000065559.10	MAP2K4	147.765	77.8112	95.4748	115.251	135.217	109.033	74.6079	103.297	129.229	142.103	115.912	113.245	21.6676	0.191333	protein_coding
ENSG00000084733.6	RAB10	117.715	94.0392	87.7225	119.971	127.3	135.021	60.6189	107.924	137.661	123.97	133.275	113.202	22.9842	0.203038	protein_coding
ENSG00000143761.9	ARF1	109.632	117.341	152.8	99.8226	99.5896	93.9682	164.137	99.2663	111.099	109.133	88.3808	113.197	22.7887	0.201319	protein_coding
ENSG00000113360.12	DROSHA	104.244	107.632	127.708	119.856	107.507	105.079	121.238	102.102	118.477	125.288	105.118	113.114	17.385	0.153695	protein_coding
ENSG00000143514.12	TP53BP2	86.2135	136.759	89.5586	114.79	129.8	172.683	83.0013	92.6983	116.791	97.2634	124.359	113.083	19.3924	0.171487	protein_coding
ENSG00000184432.5	COPB2	119.58	117.202	93.6387	106.5	121.466	110.163	94.6587	118.075	114.261	121.002	127.018	113.051	19.7301	0.174523	protein_coding
ENSG00000105953.10	OGDH	91.1874	138.146	152.188	105.234	91.2557	78.9032	163.671	130.166	99.5039	96.4391	96.6714	113.033	20.3457	0.179997	protein_coding
ENSG00000069424.10	KCNAB2	77.0948	126.079	214.206	97.7501	78.3383	81.9162	219.161	82.697	101.823	98.9119	65.3862	113.033	40.9027	0.361865	protein_coding
ENSG00000168300.9	PCMTD1	123.517	85.7171	76.2982	118.014	146.676	143.495	68.546	106.581	126.277	123.31	124.202	112.967	40.2258	0.356085	protein_coding
ENSG00000078295.11	ADCY2	81.0324	153.264	77.5222	123.656	106.257	132.761	131.03	91.2056	109.412	100.066	135.934	112.922	24.0019	0.212554	protein_coding
ENSG00000145907.10	G3BP1	116.471	119.976	90.9866	116.057	116.466	125.04	71.8101	118.522	113.207	118.2	134.527	112.842	20.098	0.178107	protein_coding
ENSG00000196535.10	MYO18A	81.8614	118.589	161.777	102.931	85.8387	89.8254	215.897	140.466	73.7847	84.7346	83.688	112.672	31.782	0.282075	protein_coding
ENSG00000182667.10	NTM	106.938	115.815	109.755	124.807	138.759	109.41	89.9957	91.6534	101.823	111.111	139.063	112.648	31.5906	0.280436	protein_coding
ENSG00000100941.4	PNN	112.326	106.8	109.143	116.287	111.882	105.267	124.502	133.151	98.0282	103.033	117.789	112.564	12.917	0.114752	protein_coding
ENSG00000120899.13	PTK2B	93.6743	126.218	159.737	106.846	88.9639	89.637	216.363	75.0841	94.866	105.836	80.4031	112.512	28.9701	0.257485	protein_coding
ENSG00000198648.6	STK39	116.678	88.3525	102.819	105.81	140.217	103.761	81.1361	147.929	124.802	118.2	107.152	112.441	31.2545	0.277962	protein_coding
ENSG00000144749.9	LRIG1	67.9761	154.374	94.8627	118.244	110.84	138.41	84.8664	138.077	95.4985	108.473	124.359	112.362	22.0046	0.195837	protein_coding
ENSG00000116337.11	AMPD2	86.0063	131.488	192.582	103.507	70.8378	79.8448	210.767	77.771	104.774	104.352	73.9896	112.356	36.5858	0.325623	protein_coding
ENSG00000136450.8	SRSF1	123.517	99.7259	96.6988	110.991	120.216	114.118	103.518	107.626	123.326	115.562	120.135	112.312	32.834	0.292346	protein_coding
ENSG00000173212.4	MAB21L3	91.1874	122.057	142.6	125.037	117.299	135.397	109.58	122.851	91.2822	87.2074	90.7272	112.293	14.6518	0.130478	protein_coding
ENSG00000172809.8	RPL38	125.59	88.9073	115.467	112.027	124.174	113.364	95.5913	119.866	107.936	116.222	116.068	112.292	15.2201	0.135541	protein_coding
ENSG00000005700.10	IBTK	132.014	94.7327	93.8427	121.468	129.175	108.468	73.6753	124.344	122.693	113.914	120.605	112.267	14.3005	0.12738	protein_coding
ENSG00000198695.2	MT-ND6	116.886	98.3389	248.275	94.6415	100.215	105.832	145.485	102.849	54.3899	94.1312	73.6768	112.247	36.1869	0.322386	protein_coding
ENSG00000072415.4	MPP5	115.02	110.129	84.4584	105.004	109.382	137.845	84.4001	127.479	116.158	108.473	135.934	112.208	36.0992	0.321718	protein_coding
ENSG00000166454.5	ATMIN	118.958	97.7841	98.5348	125.037	141.051	111.481	75.0742	101.804	123.537	122.321	118.571	112.196	16.9145	0.150759	protein_coding
ENSG00000132294.9	EFR3A	114.399	86.4107	83.4384	112.257	131.258	127.111	62.4841	123.15	130.283	136.334	126.705	112.166	20.2147	0.180221	protein_coding
ENSG00000025796.9	SEC63	120.616	94.7327	99.1469	113.409	126.883	102.442	91.3946	128.524	104.142	116.222	135.465	112.089	19.0386	0.169853	protein_coding
ENSG00000115548.12	KDM3A	93.6743	125.247	90.7826	111.221	101.673	155.547	104.451	99.4155	121.639	109.463	119.666	112.071	15.8381	0.141323	protein_coding
ENSG00000168259.10	DNAJC7	126.833	101.945	118.119	114.675	108.34	108.845	109.114	94.6388	123.958	117.87	108.403	112.068	13.8624	0.123697	protein_coding
ENSG00000138698.10	RAP1GDS1	116.678	97.6454	112.203	99.7074	126.05	105.832	87.6642	121.359	121.85	125.124	118.571	112.062	10.6513	0.0950479	protein_coding
ENSG00000198625.8	MDM4	111.497	103.887	86.2945	115.366	118.132	121.274	90.9283	148.377	107.093	104.352	124.672	111.988	14.2685	0.12741	protein_coding
ENSG00000108349.10	CASC3	92.6381	131.072	112.815	113.754	96.2561	128.43	128.232	138.525	94.2336	92.4827	103.398	111.985	16.3346	0.145864	protein_coding
ENSG00000110237.3	ARHGEF17	81.6542	136.482	178.505	97.5198	72.5046	113.553	194.447	85.5332	100.769	93.8015	76.336	111.919	30.1059	0.268999	protein_coding
ENSG00000087448.5	KLHL42	133.258	97.0906	97.9228	112.487	133.133	104.514	87.1979	103.595	113.839	129.904	117.945	111.899	29.6667	0.265121	protein_coding
ENSG00000186318.12	BACE1	127.248	111.238	106.899	90.3814	106.257	92.0851	115.642	144.645	101.401	113.089	121.7	111.871	14.8671	0.132894	protein_coding
ENSG00000106780.7	MEGF9	122.481	109.296	91.5986	91.3025	126.05	113.364	80.2035	111.357	109.201	113.254	161.588	111.791	17.9429	0.160504	protein_coding
ENSG00000183576.8	SETD3	120.202	99.4485	108.735	105.119	123.758	123.157	81.1361	111.059	121.85	118.365	116.538	111.761	16.9181	0.151378	protein_coding
ENSG00000171863.8	RPS7	127.041	104.997	119.343	111.106	102.506	101.689	97.9228	120.612	113.207	118.2	111.063	111.608	10.6483	0.0954078	protein_coding
ENSG00000163697.12	APBB2	114.813	92.9296	105.471	109.954	124.591	110.54	91.3946	143.152	105.196	107.649	121.387	111.553	11.6055	0.104036	protein_coding
ENSG00000165424.6	ZCCHC24	96.9902	128.853	110.775	89.2301	96.0477	116.378	145.485	179.426	77.1577	84.4049	102.146	111.536	22.5287	0.201986	protein_coding
ENSG00000167074.10	TEF	101.55	110.961	139.744	103.161	78.3383	118.449	173.93	90.3099	110.466	116.716	82.7495	111.489	27.2668	0.24457	protein_coding
ENSG00000106665.11	CLIP2	87.457	157.703	154.432	98.3258	70.6294	93.9682	213.099	118.522	82.8497	72.5354	76.8053	111.484	35.6355	0.319646	protein_coding
ENSG00000150394.9	CDH8	141.548	82.6657	133.624	97.5198	127.091	81.163	97.9228	86.1303	135.342	135.839	105.901	111.341	34.5256	0.31009	protein_coding
ENSG00000165417.7	GTF2A1	125.797	98.3389	92.0067	117.899	136.05	110.728	74.1416	106.431	123.747	126.278	111.845	111.206	19.9924	0.179779	protein_coding
ENSG00000136758.14	YME1L1	123.517	102.777	97.3108	112.948	122.716	106.962	86.7316	109.417	127.964	110.617	122.169	111.194	14.7147	0.132335	protein_coding
ENSG00000137449.11	CPEB2	108.596	86.5494	83.6424	117.784	130.842	134.644	71.3438	125.986	113.839	124.464	125.141	111.166	16.6648	0.149909	protein_coding
ENSG00000124198.8	ARFGEF2	113.363	103.055	108.327	111.566	118.549	100.371	88.5968	124.344	116.791	116.551	121.074	111.144	15.9953	0.143915	protein_coding
ENSG00000152127.4	MGAT5	119.58	129.131	111.999	102.701	96.6727	92.4617	127.3	122.105	93.6011	113.254	113.722	111.139	11.3154	0.101813	protein_coding
ENSG00000100784.5	RPS6KA5	138.854	95.981	100.575	106.04	131.883	84.9292	86.7316	94.9374	144.196	123.475	114.504	111.101	16.6411	0.149784	protein_coding
ENSG00000113494.12	PRLR	65.6964	77.2564	96.2908	63.67	46.6696	134.832	73.209	468.716	92.9687	57.0392	45.6765	111.093	83.0153	0.747259	protein_coding
ENSG00000198700.5	IPO9	114.191	99.0324	122.2	111.336	100.006	110.163	117.507	107.775	116.58	118.859	104.18	111.075	81.9754	0.738016	protein_coding
ENSG00000155849.11	ELMO1	107.352	116.37	146.884	90.1512	101.673	94.5332	160.873	120.911	95.0768	100.066	87.5987	111.045	16.8166	0.15144	protein_coding
ENSG00000111885.5	MAN1A1	136.781	100.419	111.183	110.991	97.2978	142.176	101.187	56.425	141.877	121.167	100.895	110.945	23.1585	0.208737	protein_coding
ENSG00000197430.6	OPALIN	164.552	84.4688	125.464	76.1046	156.885	67.7927	74.1416	152.557	74.4171	91.6584	152.046	110.917	31.351	0.282653	protein_coding
ENSG00000059588.5	TARBP1	115.642	99.1711	128.32	139.314	125.008	52.916	107.715	119.567	111.52	120.178	100.426	110.889	30.5755	0.275731	protein_coding
ENSG00000144426.14	NBEAL1	120.616	83.7753	98.9429	120.892	132.092	123.533	76.0068	117.627	112.574	124.464	108.247	110.797	19.3669	0.174796	protein_coding
ENSG00000141425.13	RPRD1A	132.843	86.5494	87.7225	121.008	125.008	113.741	63.883	98.3706	128.596	135.345	125.61	110.789	19.718	0.177979	protein_coding
ENSG00000108100.13	CCNY	124.761	100.974	111.591	113.063	112.715	124.098	93.7261	85.2347	131.758	116.881	103.867	110.788	18.2938	0.165124	protein_coding
ENSG00000143614.7	GATAD2B	101.135	119.838	143.416	113.178	100.215	94.1566	136.626	113.447	99.2931	101.879	95.2636	110.768	14.6288	0.132067	protein_coding
ENSG00000143951.11	WDPCP	111.083	95.1488	108.939	132.636	127.716	125.04	80.2035	135.689	102.877	101.879	96.8278	110.731	16.3322	0.147495	protein_coding
ENSG00000253719.2	ATXN7L3B	122.067	112.07	100.779	110.185	112.09	95.8514	106.316	101.207	114.682	131.718	110.437	110.673	13.6957	0.123749	protein_coding
ENSG00000024048.6	UBR2	121.652	96.1197	91.1906	107.997	122.299	126.735	89.5294	114.343	111.099	120.508	115.286	110.614	11.0989	0.100339	protein_coding
ENSG00000138641.11	HERC3	121.652	103.471	114.447	104.543	105.84	125.605	99.788	97.7736	125.012	115.892	102.146	110.561	11.1839	0.101156	protein_coding
ENSG00000089199.5	CHGB	110.047	100.419	121.792	104.773	125.425	89.0721	147.817	87.1752	105.618	126.937	96.0457	110.465	14.2134	0.128668	protein_coding
ENSG00000148408.8	CACNA1B	73.5716	96.8132	193.398	105.119	89.1723	111.481	214.498	82.9956	95.2877	90.5044	62.1012	110.449	34.9266	0.316223	protein_coding
ENSG00000151240.11	DIP2C	82.8976	116.647	136.072	112.257	95.2143	109.787	161.34	107.178	99.9256	104.352	88.5372	110.382	35.9114	0.325336	protein_coding
ENSG00000111647.8	UHRF1BP1L	136.159	92.3748	102.819	120.086	117.924	105.267	77.872	92.6983	121.429	129.41	118.102	110.376	19.1345	0.173357	protein_coding
ENSG00000148730.6	EIF4EBP2	81.2397	125.386	86.0905	116.747	104.382	149.144	102.586	109.566	110.466	107.649	120.605	110.351	17.2592	0.156403	protein_coding
ENSG00000198911.7	SREBF2	84.7628	137.175	191.97	89.5755	73.3379	85.4942	189.317	95.9823	94.4444	98.5822	73.2075	110.35	31.6842	0.287125	protein_coding
ENSG00000121753.8	BAI2	85.1773	132.182	218.49	95.908	66.8792	67.981	245.74	82.9956	79.055	86.2182	53.1849	110.346	51.9068	0.470398	protein_coding
ENSG00000159461.10	AMFR	104.244	130.656	114.447	109.379	100.631	104.89	123.569	95.3852	108.569	109.957	112.001	110.339	43.4859	0.394112	protein_coding
ENSG00000134202.6	GSTM3	129.113	117.48	90.5786	102.356	117.924	128.618	76.4731	69.4118	131.126	101.879	148.605	110.324	17.8829	0.162094	protein_coding
ENSG00000104408.5	EIF3E	115.228	84.1914	77.7262	122.044	128.133	132.007	69.4786	103.147	110.888	132.377	137.186	110.219	23.0232	0.208886	protein_coding
ENSG00000110172.7	CHORDC1	102.586	83.914	66.7099	104.083	114.174	223.528	67.1471	99.4155	122.904	112.1	115.755	110.211	32.5609	0.295442	protein_coding
ENSG00000184368.11	MAP7D2	123.725	95.5649	135.868	108.688	117.924	96.9813	122.17	82.8463	121.429	124.959	82.1238	110.207	30.9095	0.280467	protein_coding
ENSG00000112249.9	ASCC3	114.399	86.5494	89.9666	119.396	125.841	123.345	80.2035	110.462	122.483	129.41	109.968	110.184	16.8206	0.152659	protein_coding
ENSG00000040341.13	STAU2	120.202	84.6075	108.735	115.366	124.383	112.423	93.2598	100.311	121.429	123.97	106.37	110.096	14.4806	0.131527	protein_coding
ENSG00000109685.13	WHSC1	105.487	102.361	105.879	115.251	117.299	111.293	117.507	115.985	102.877	116.057	100.426	110.038	9.89584	0.0899308	protein_coding
ENSG00000089250.14	NOS1	92.8453	105.829	166.061	94.2961	90.6307	86.8123	151.547	118.075	91.2822	128.256	83.8445	109.953	19.3327	0.175827	protein_coding
ENSG00000196912.8	ANKRD36B	98.6482	69.6278	144.64	152.555	124.383	119.579	86.2653	95.0866	137.872	107.814	72.7382	109.928	26.7964	0.243763	pseudogene
ENSG00000206527.5	PTPLB	149.008	89.1847	95.8828	117.323	127.716	90.3903	72.2764	81.8014	127.12	132.542	125.923	109.924	25.4087	0.231147	protein_coding
ENSG00000120438.7	TCP1	129.113	88.2138	99.7589	97.7501	113.965	122.968	96.9902	100.759	113.628	124.464	121.387	109.909	19.1461	0.1742	protein_coding
ENSG00000134874.13	DZIP1	119.373	100.281	101.595	143.574	115.007	112.235	87.1979	94.191	117.001	110.781	107.308	109.868	13.6884	0.12459	protein_coding
ENSG00000122417.11	ODF2L	119.994	97.6454	84.8664	136.551	119.383	99.241	89.5294	110.76	109.412	109.627	130.147	109.741	14.8555	0.135368	protein_coding
ENSG00000170525.14	PFKFB3	76.2658	201.394	105.879	107.997	87.9222	86.624	112.378	133.45	80.5307	90.6693	123.733	109.713	26.2412	0.239181	protein_coding
ENSG00000172201.6	ID4	92.6381	128.16	68.954	115.02	147.509	121.65	59.6863	91.0563	121.639	109.463	150.795	109.688	30.9722	0.282366	protein_coding
ENSG00000118946.7	PCDH17	110.047	120.808	87.7225	112.027	118.966	120.897	94.6587	95.833	90.4389	147.873	106.996	109.661	23.0122	0.209849	protein_coding
ENSG00000108960.3	MMD	179.266	78.7821	90.7826	123.31	123.341	99.241	70.8775	77.6218	131.126	144.576	87.1294	109.641	25.6126	0.233604	protein_coding
ENSG00000151892.10	GFRA1	81.2397	122.334	120.567	122.619	116.882	138.598	80.6698	67.3219	106.461	148.698	100.582	109.634	28.404	0.25908	protein_coding
ENSG00000180488.10	FAM73A	138.854	85.5784	96.0868	105.234	129.383	99.0527	72.2764	112.999	128.596	120.837	116.068	109.542	21.8102	0.199103	protein_coding
ENSG00000071794.11	HLTF	140.926	89.7395	74.6662	107.537	121.883	95.8514	69.0123	131.061	123.115	115.562	135.465	109.529	21.3265	0.194711	protein_coding
ENSG00000104133.10	SPG11	110.876	107.909	101.391	111.221	120.424	107.527	83.4675	134.345	113.839	99.7362	114.035	109.525	18.5392	0.16927	protein_coding
ENSG00000163995.14	ABLIM2	90.9801	99.8646	199.926	94.2961	85.6304	96.9813	203.306	76.4276	91.493	96.604	68.8275	109.485	32.498	0.296825	protein_coding
ENSG00000117713.13	ARID1A	85.1773	143.555	157.493	94.5263	79.5883	99.6176	174.862	101.356	82.8497	91.4935	93.6993	109.474	38.4367	0.351102	protein_coding
ENSG00000113648.12	H2AFY	95.7468	110.545	123.424	115.481	103.965	118.072	113.311	107.626	97.8174	114.573	103.554	109.465	22.9955	0.210072	protein_coding
ENSG00000196230.8	TUBB	113.777	134.54	135.052	97.9804	102.09	82.8578	126.367	121.209	80.3199	118.529	91.3529	109.461	14.49	0.132375	protein_coding
ENSG00000156042.13	TTC18	154.604	145.913	32.2329	155.088	77.5049	48.0198	90.9283	103.744	118.899	83.2509	193.656	109.44	35.8845	0.327891	protein_coding
ENSG00000147041.7	SYTL5	135.952	78.6434	117.711	121.698	103.757	109.41	124.036	74.3378	126.91	123.31	87.5987	109.397	36.1637	0.330574	protein_coding
ENSG00000102181.15	CD99L2	94.5033	127.605	135.46	93.1447	102.923	88.6955	160.407	95.0866	93.6011	115.727	96.2021	109.396	20.8455	0.190551	protein_coding
ENSG00000079308.12	TNS1	58.8573	154.513	147.496	88.7695	61.8789	93.0267	226.155	147.481	66.8278	73.6894	84.6266	109.393	38.7381	0.354119	protein_coding
ENSG00000114757.14	PEX5L	128.077	99.4485	87.1105	59.2948	135.634	123.91	56.4222	177.187	102.666	100.396	132.962	109.373	42.7538	0.390898	protein_coding
ENSG00000069345.7	DNAJA2	144.656	90.8491	104.859	105.464	117.091	94.9098	79.7372	85.981	128.807	131.553	119.04	109.359	27.5666	0.252075	protein_coding
ENSG00000140403.8	DNAJA4	88.7005	105.551	156.064	107.882	97.7145	113.364	142.688	90.6085	99.0823	111.77	87.9115	109.213	20.3282	0.186134	protein_coding
ENSG00000172575.7	RASGRP1	137.196	94.3166	120.567	110.53	119.174	87.9422	94.1924	84.1897	121.429	135.674	96.0457	109.205	19.5074	0.178631	protein_coding
ENSG00000130414.7	NDUFA10	104.451	104.58	124.648	117.093	103.548	110.163	126.833	93.2954	107.936	108.968	99.6435	109.196	14.4543	0.13237	protein_coding
ENSG00000197586.8	ENTPD6	102.793	124.831	181.361	98.4409	79.5883	89.8254	181.39	70.7552	97.185	99.4065	75.5539	109.194	26.9317	0.246641	protein_coding
ENSG00000165494.6	PCF11	107.767	91.9587	85.6825	106.27	117.299	146.696	86.7316	117.478	110.045	112.265	117.476	109.061	28.5297	0.261594	protein_coding
ENSG00000069431.6	ABCC9	85.1773	114.29	86.7025	126.879	122.299	122.404	90.462	135.987	97.6066	98.4174	119.04	109.024	16.7437	0.153578	protein_coding
ENSG00000062650.13	WAPAL	122.067	97.7841	89.1506	109.149	134.175	112.611	71.3438	116.283	110.466	111.111	123.577	108.883	16.8022	0.154314	protein_coding
ENSG00000104763.13	ASAH1	110.254	112.348	77.5222	101.895	121.674	112.235	69.4786	113.596	125.856	118.694	132.806	108.76	17.555	0.16141	protein_coding
ENSG00000161533.7	ACOX1	107.974	107.077	95.6788	120.086	109.382	119.391	91.3946	100.46	111.52	118.2	114.817	108.726	14.5736	0.13404	protein_coding
ENSG00000206530.4	WDR52	146.314	111.238	45.0853	138.623	96.6727	64.2148	97.9228	99.117	115.104	98.0877	183.019	108.673	26.3646	0.242606	protein_coding
ENSG00000101966.8	XIAP	118.544	93.9005	76.7062	113.984	117.507	125.417	83.0013	105.088	114.893	120.673	124.046	108.524	27.9504	0.257551	protein_coding
ENSG00000112335.10	SNX3	135.123	88.4912	89.7626	105.464	120.841	118.449	69.4786	94.9374	119.531	128.586	122.638	108.482	17.7957	0.164043	protein_coding
ENSG00000144746.6	ARL6IP5	129.32	92.7909	82.8264	94.9869	123.758	106.397	80.6698	105.386	139.769	119.189	117.945	108.458	18.9221	0.174465	protein_coding
ENSG00000198242.9	RPL23A	124.346	55.6191	61.4058	120.317	129.175	119.579	78.3383	136.584	116.369	133.696	117.32	108.432	23.5032	0.216756	protein_coding
ENSG00000163590.9	PPM1L	98.2337	105.829	78.1343	104.889	135.008	126.546	66.2145	105.237	120.585	131.058	119.822	108.323	24.3887	0.225147	protein_coding
ENSG00000115839.13	RAB3GAP1	132.636	94.8714	90.7826	104.198	111.465	102.442	94.1924	107.476	111.309	131.718	110.124	108.292	17.2661	0.15944	protein_coding
ENSG00000167778.4	SPRYD3	84.1411	122.334	182.789	105.464	68.3376	89.0721	191.649	72.845	96.7633	105.012	72.7382	108.286	30.0134	0.277168	protein_coding
ENSG00000078140.9	UBE2K	123.103	87.7977	80.1743	116.632	137.3	118.449	62.0178	97.1765	119.953	137.652	110.75	108.273	32.7732	0.302689	protein_coding
ENSG00000072071.12	LPHN1	93.8816	126.079	185.237	93.375	75.4214	84.5526	221.492	91.3548	69.99	89.845	59.2855	108.229	37.7397	0.348704	protein_coding
ENSG00000036257.8	CUL3	116.057	99.5872	84.8664	114.099	121.674	114.683	62.0178	115.238	100.769	126.113	134.057	108.106	36.7961	0.340372	protein_coding
ENSG00000069956.7	MAPK6	104.865	98.6163	95.6788	120.547	116.674	101.689	81.6024	104.789	117.634	131.553	114.817	108.042	16.6365	0.153981	protein_coding
ENSG00000182022.13	CHST15	104.037	93.9005	138.112	97.635	94.7976	126.17	120.771	77.6218	120.796	124.629	89.9451	108.038	15.8238	0.146465	protein_coding
ENSG00000100596.2	SPTLC2	121.031	96.1197	75.0742	85.2003	130.425	132.007	76.0068	124.792	115.104	93.6366	138.594	107.999	20.3131	0.188086	protein_coding
ENSG00000138759.13	FRAS1	119.994	95.4262	121.383	113.524	119.799	76.0785	138.025	82.0999	104.985	136.334	80.0902	107.976	21.6641	0.200637	protein_coding
ENSG00000118689.10	FOXO3	87.6642	117.757	102.003	109.149	100.631	128.806	101.653	107.327	107.726	107.319	116.694	107.885	16.4909	0.152857	protein_coding
ENSG00000075568.12	TMEM131	121.238	97.9228	111.183	108.227	114.174	100.559	95.125	103.595	109.412	112.43	112.314	107.835	8.93282	0.0828382	protein_coding
ENSG00000095139.9	ARCN1	123.103	91.82	94.2507	102.24	122.299	107.338	86.7316	115.238	121.007	110.452	111.688	107.834	10.0358	0.0930678	protein_coding
ENSG00000168297.11	PXK	107.767	90.1556	93.4347	81.0555	93.5475	137.28	73.209	183.904	109.834	95.6149	118.728	107.684	22.5386	0.209302	protein_coding
ENSG00000103316.6	CRYM	98.8554	113.457	193.806	128.031	86.0471	64.968	171.598	45.8267	90.2281	97.758	93.3865	107.633	35.8782	0.333339	protein_coding
ENSG00000140350.11	ANP32A	118.544	107.354	107.307	106.961	115.007	100.936	101.653	104.64	104.353	101.55	115.599	107.628	29.4871	0.273974	protein_coding
ENSG00000197958.8	RPL12	121.445	88.2138	101.799	106.155	120.424	77.585	112.378	111.507	94.0228	114.903	134.996	107.584	11.8125	0.109797	protein_coding
ENSG00000116698.16	SMG7	108.596	106.384	139.54	104.428	96.2561	104.702	130.564	101.953	95.2877	101.55	93.6993	107.542	14.7791	0.137427	protein_coding
ENSG00000028203.13	VEZT	128.699	90.1556	86.0905	111.221	133.342	105.267	71.8101	104.342	111.52	123.145	117.007	107.509	16.0123	0.148939	protein_coding
ENSG00000168066.16	SF1	84.1411	118.867	142.192	104.658	85.422	99.806	174.396	105.237	98.6607	83.9103	84.6266	107.447	22.9637	0.213722	protein_coding
ENSG00000136527.13	TRA2B	101.964	94.1779	74.6662	124.922	127.3	133.514	72.2764	97.6243	119.531	112.924	122.638	107.413	23.8089	0.221658	protein_coding
ENSG00000126803.8	HSPA2	106.731	147.716	105.267	57.4527	97.2978	87.7539	120.305	161.811	83.4821	70.0626	142.348	107.293	26.3954	0.246011	protein_coding
ENSG00000205269.4	TMEM170B	123.725	83.914	73.8501	118.935	121.466	133.326	55.4896	95.2359	121.007	135.674	117.32	107.267	28.4444	0.265173	protein_coding
ENSG00000167614.9	TTYH1	85.3846	151.6	162.185	102.816	76.2548	77.2084	198.643	91.2056	74.6279	85.8885	73.9896	107.255	34.0153	0.317144	protein_coding
ENSG00000169760.13	NLGN1	125.59	82.6657	96.6988	114.215	128.758	117.696	73.6753	103.894	111.52	119.354	105.275	107.213	31.3065	0.292003	protein_coding
ENSG00000196924.10	FLNA	57.1994	150.768	136.684	114.215	68.1293	87.3773	211.234	118.97	71.6766	70.3923	92.6043	107.204	33.0337	0.308137	protein_coding
ENSG00000151690.10	MFSD6	108.803	92.0974	104.655	87.1576	116.466	90.5786	92.7935	125.389	119.11	120.178	121.074	107.118	32.3823	0.302304	protein_coding
ENSG00000085733.11	CTTN	101.342	113.041	129.748	106.5	98.1312	95.4748	127.3	119.567	90.8606	92.9772	101.677	106.965	13.3064	0.124399	protein_coding
ENSG00000091622.11	ACKR6	86.628	109.296	162.797	111.221	77.9216	87.189	200.975	77.1739	92.7579	97.5931	72.7382	106.936	28.4674	0.266211	protein_coding
ENSG00000198689.5	SLC9A6	112.741	98.6163	86.7025	119.511	111.882	97.5462	86.7316	87.9216	121.429	146.719	105.431	106.839	29.6366	0.277395	protein_coding
ENSG00000164609.5	SLU7	118.958	95.1488	96.4948	109.724	110.007	107.338	101.187	97.3257	112.785	112.1	112.783	106.714	13.4462	0.126003	protein_coding
ENSG00000185518.7	SV2B	150.666	101.39	103.635	95.2171	101.881	109.975	105.384	62.0974	138.926	112.924	91.6658	106.706	16.5977	0.155547	protein_coding
ENSG00000163939.14	PBRM1	114.399	97.0906	79.9703	116.172	111.674	112.611	72.7427	121.209	115.947	106.99	124.672	106.68	19.3279	0.181177	protein_coding
ENSG00000164904.11	ALDH7A1	74.6079	114.012	104.451	104.543	110.007	123.91	112.378	100.46	78.2118	104.022	145.476	106.553	17.2959	0.162322	protein_coding
ENSG00000120053.9	GOT1	115.849	104.303	140.56	99.0166	103.548	72.8772	142.688	74.6363	112.785	111.606	93.5429	106.492	19.9993	0.1878	protein_coding
ENSG00000166266.9	CUL5	130.149	82.527	81.3983	110.876	122.716	105.832	59.22	111.954	120.164	123.145	121.543	106.32	21.328	0.200602	protein_coding
ENSG00000185418.11	TARSL2	119.165	86.8268	101.187	106.27	102.923	122.215	77.872	113.596	113.207	110.287	115.599	106.286	17.6436	0.166001	protein_coding
ENSG00000204628.7	GNB2L1	105.694	118.728	128.32	101.434	94.3809	97.9228	135.693	104.491	91.7038	92.9772	96.9843	106.212	13.5967	0.128015	protein_coding
ENSG00000198894.3	KIAA1737	104.037	100.836	80.1743	102.701	100.631	127.3	94.6587	108.521	121.85	103.528	123.89	106.193	13.6896	0.128912	protein_coding
ENSG00000163872.11	YEATS2	97.8192	97.5067	121.588	102.586	109.382	112.611	116.108	101.356	109.834	108.473	90.5708	106.167	11.1477	0.105002	protein_coding
ENSG00000164828.13	SUN1	106.938	106.8	102.615	118.59	101.048	91.5202	130.097	105.984	92.1255	105.341	105.744	106.073	9.55961	0.090123	protein_coding
ENSG00000163288.9	GABRB1	93.6743	84.0527	107.715	133.097	118.341	141.8	86.2653	72.5465	111.099	126.772	90.5708	105.994	16.7714	0.15823	protein_coding
ENSG00000180398.7	MCFD2	102.171	108.603	94.6587	102.24	109.59	117.319	72.7427	98.2214	122.272	134.85	103.085	105.978	18.5695	0.175221	protein_coding
ENSG00000068078.13	FGFR3	69.634	148.133	179.321	115.711	76.8798	66.8512	152.48	98.8185	87.0659	93.4718	77.2746	105.967	27.862	0.26293	protein_coding
ENSG00000166912.12	MTMR10	102.171	104.303	80.7863	86.6971	133.55	118.637	61.5515	148.078	113.207	86.8777	128.739	105.873	30.9886	0.292697	protein_coding
ENSG00000197714.4	ZNF460	101.135	109.019	99.9629	109.033	104.382	119.014	102.12	96.2808	106.461	108.473	108.403	105.844	17.8339	0.168493	protein_coding
ENSG00000106701.7	FSD1L	118.544	83.2205	67.934	115.711	118.341	124.663	57.3548	109.417	119.32	115.397	134.214	105.829	17.2303	0.162813	protein_coding
ENSG00000100580.7	TMED8	96.3685	105.551	102.411	120.777	114.382	115.624	86.7316	96.4301	117.212	107.484	100.738	105.792	18.1718	0.17177	protein_coding
ENSG00000165322.13	ARHGAP12	111.29	92.5135	72.4221	109.379	128.133	126.17	57.3548	124.941	94.4444	103.363	143.13	105.74	18.5791	0.175706	protein_coding
ENSG00000075413.13	MARK3	104.037	102.361	104.043	98.9015	101.465	124.098	98.8554	115.537	104.774	103.198	105.431	105.7	17.9128	0.169468	protein_coding
ENSG00000115896.11	PLCL1	121.445	81.8335	88.9466	80.9403	111.882	113.364	94.6587	174.649	97.8174	102.539	94.4814	105.687	18.4047	0.174144	protein_coding
ENSG00000157500.6	APPL1	115.849	94.0392	72.4221	105.694	119.799	112.611	73.209	117.328	108.147	121.497	121.7	105.663	21.5083	0.203555	protein_coding
ENSG00000155304.4	HSPA13	140.926	85.4397	88.9466	106.846	127.091	94.5332	63.883	86.7274	117.212	135.509	114.66	105.616	20.2495	0.191728	protein_coding
ENSG00000164091.7	WDR82	112.741	110.129	108.735	102.01	103.548	90.9552	116.108	96.5794	106.039	115.397	97.4535	105.427	17.0463	0.161689	protein_coding
ENSG00000171316.7	CHD7	109.839	107.216	111.387	92.569	113.549	96.4163	102.586	124.493	91.493	91.3287	117.163	105.276	9.38983	0.0891921	protein_coding
ENSG00000243156.3	MICAL3	82.2759	113.041	132.196	101.665	85.2137	111.858	171.132	131.211	71.8874	81.9321	75.0846	105.227	21.9776	0.208859	protein_coding
ENSG00000163110.10	PDLIM5	85.1773	113.873	64.8739	125.268	122.299	125.417	68.0797	129.867	99.5039	101.22	121.7	105.207	25.9954	0.247088	protein_coding
ENSG00000114374.8	USP9Y	0	109.99	119.955	154.282	170.011	154.228	0	0.447818	148.202	150.841	149.231	105.199	49.4262	0.469836	protein_coding
ENSG00000072210.14	ALDH3A2	96.9902	91.9587	87.1105	97.1744	98.1312	174.19	89.9957	93.8925	129.229	100.56	97.1407	105.125	49.8628	0.474321	protein_coding
ENSG00000174607.6	UGT8	133.88	89.7395	69.566	51.0051	147.093	106.209	51.2929	200.473	79.055	70.8869	157.052	105.114	36.942	0.351447	protein_coding
ENSG00000141576.10	RNF157	103.622	109.574	162.389	91.9933	86.8805	93.4033	140.356	88.5186	104.142	98.5822	76.1796	105.058	36.8654	0.350905	protein_coding
ENSG00000186591.7	UBE2H	97.612	117.757	85.0705	104.083	101.048	109.787	100.254	112.402	105.618	111.606	110.28	105.047	18.0221	0.171562	protein_coding
ENSG00000075415.8	SLC25A3	121.86	100.281	102.003	100.283	114.591	76.4551	108.181	110.91	115.737	111.77	93.3865	105.041	10.4199	0.0991976	protein_coding
ENSG00000146278.10	PNRC1	91.1874	107.632	80.1743	114.445	118.341	125.793	76.4731	90.907	110.255	114.573	125.297	105.007	14.527	0.138343	protein_coding
ENSG00000176049.11	JAKMIP2	105.073	103.055	89.7626	112.372	103.131	99.241	96.5239	107.626	107.515	107.814	121.074	104.835	13.0304	0.124294	protein_coding
ENSG00000148498.11	PARD3	88.7005	106.938	91.8026	108.918	100.84	131.819	103.052	88.0708	125.856	102.539	104.649	104.835	10.8812	0.103793	protein_coding
ENSG00000136643.7	RPS6KC1	92.4309	86.5494	100.575	94.9869	113.34	125.793	93.2598	100.908	129.229	110.452	103.554	104.643	13.1756	0.12591	protein_coding
ENSG00000196935.4	SRGAP1	98.8554	103.332	114.855	107.076	120.008	99.0527	98.3891	117.03	95.2877	101.879	95.2636	104.639	11.0384	0.10549	protein_coding
ENSG00000131558.10	EXOC4	116.264	109.574	113.427	109.609	106.048	100.371	94.6587	98.0721	100.98	98.9119	103.085	104.636	7.57204	0.0723652	protein_coding
ENSG00000108018.11	SORCS1	104.037	94.7327	138.316	110.76	103.34	107.903	110.979	78.6667	102.666	118.694	80.0902	104.562	12.1995	0.116672	protein_coding
ENSG00000101327.4	PDYN	178.23	97.5067	121.383	109.839	75.2131	62.52	150.148	61.5003	90.0173	134.355	69.2968	104.546	28.1981	0.269718	protein_coding
ENSG00000198513.7	ATL1	135.123	93.4844	108.939	104.773	112.924	89.2604	94.1924	75.9798	114.472	120.343	100.113	104.509	28.0933	0.268811	protein_coding
ENSG00000112992.12	NNT	118.336	97.9228	96.9028	105.925	112.09	101.501	85.3327	103.446	110.888	108.638	108.403	104.49	12.5665	0.120265	protein_coding
ENSG00000135679.17	MDM2	114.813	104.303	77.9302	101.319	117.299	108.468	70.4112	122.851	104.774	110.287	115.755	104.383	12.5476	0.120207	protein_coding
ENSG00000143624.9	INTS3	92.4309	110.683	124.24	107.767	93.5475	83.7993	149.682	100.61	102.666	95.2852	87.4423	104.378	16.827	0.161213	protein_coding
ENSG00000143858.7	SYT2	100.513	103.748	182.789	113.639	115.632	57.0589	119.373	90.3099	96.5525	89.0207	78.9952	104.33	24.8153	0.237854	protein_coding
ENSG00000136731.8	UGGT1	101.55	98.8937	104.451	99.2469	102.506	122.968	98.8554	98.5199	112.996	105.341	102.303	104.33	21.8851	0.209768	protein_coding
ENSG00000067606.11	PRKCZ	99.2699	105.135	160.349	89.115	89.7973	82.8578	163.205	76.8754	98.8715	106.99	74.7717	104.294	21.0588	0.201918	protein_coding
ENSG00000165209.14	STRBP	129.942	92.5135	92.4147	106.731	103.757	133.326	81.6024	79.8608	109.623	111.111	106.057	104.267	23.5249	0.225622	protein_coding
ENSG00000166233.8	ARIH1	101.55	101.529	87.3145	113.178	111.465	110.728	77.4057	108.073	104.353	110.452	119.51	104.142	14.2357	0.136696	protein_coding
ENSG00000149273.10	RPS3	90.9801	122.75	117.099	98.2107	91.0474	99.806	132.429	106.431	90.8606	103.528	92.1351	104.116	12.6507	0.121505	protein_coding
ENSG00000168214.16	RBPJ	111.29	95.5649	72.6261	91.0723	118.757	131.066	60.1526	132.405	99.2931	94.9555	137.812	104.09	19.3553	0.185947	protein_coding
ENSG00000176542.5	KIAA2018	115.435	91.9587	111.183	105.234	105.423	101.312	79.2709	102.55	115.526	108.638	107.934	104.042	18.246	0.175371	protein_coding
ENSG00000138246.11	DNAJC13	119.58	98.0615	88.3345	102.931	120.841	102.254	69.0123	108.67	105.828	110.122	118.415	104.005	12.4815	0.120009	protein_coding
ENSG00000008869.7	HEATR5B	120.409	92.5135	104.655	101.434	109.59	104.702	87.6642	91.0563	110.045	120.178	100.738	103.908	12.5932	0.121196	protein_coding
ENSG00000137486.12	ARRB1	64.2457	121.779	158.309	93.0296	72.7129	111.105	182.789	81.055	93.812	101.055	62.7269	103.874	26.7384	0.257411	protein_coding
ENSG00000182220.9	ATP6AP2	142.169	96.2584	88.3345	101.319	109.59	89.4487	83.0013	84.0405	119.953	110.122	117.633	103.806	28.5042	0.27459	protein_coding
ENSG00000175662.13	TOM1L2	83.9338	134.54	149.74	85.0852	86.0471	74.7603	194.447	101.356	85.8011	81.2726	64.7605	103.795	29.2841	0.282135	protein_coding
ENSG00000108797.7	CNTNAP1	89.3222	133.014	159.533	89.9209	71.8795	64.968	196.312	85.2347	89.8065	91.3287	69.9225	103.749	38.6288	0.372328	protein_coding
ENSG00000175395.11	ZNF25	111.29	82.6657	72.4221	116.287	141.467	98.4878	72.7427	84.4883	117.423	130.234	113.565	103.734	32.1207	0.309645	protein_coding
ENSG00000092439.9	TRPM7	104.658	84.0527	88.5386	108.112	121.883	126.923	61.5515	123.15	111.731	107.649	100.582	103.53	20.403	0.197073	protein_coding
ENSG00000168461.8	RAB31	76.0586	111.932	78.9503	102.586	106.882	152.722	71.8101	100.013	106.882	107.979	122.325	103.467	20.2425	0.195642	protein_coding
ENSG00000064726.5	BTBD1	142.584	85.7171	72.4221	96.5988	126.675	92.8384	73.209	92.6983	119.531	120.343	115.286	103.446	21.8319	0.211047	protein_coding
ENSG00000165802.15	NSMF	84.1411	139.394	171.977	99.0166	78.9633	65.1563	180.458	75.3827	78.8442	84.7346	79.1517	103.384	31.5741	0.305407	protein_coding
ENSG00000137502.5	RAB30	79.5817	99.8646	60.1817	114.445	131.258	143.306	57.3548	105.685	114.261	93.3069	137.499	103.34	33.8154	0.327224	protein_coding
ENSG00000162433.10	AK4	76.2658	104.164	90.7826	122.274	105.423	137.657	69.0123	82.697	110.888	119.354	117.633	103.286	24.3088	0.235353	protein_coding
ENSG00000079785.10	DDX1	123.103	86.1332	92.0067	103.852	116.049	87.3773	81.6024	100.61	116.58	112.265	115.286	103.17	17.4031	0.168685	protein_coding
ENSG00000171533.7	MAP6	96.783	106.8	114.039	107.652	95.006	109.975	124.036	91.2056	93.812	101.385	94.0122	103.155	11.9987	0.116317	protein_coding
ENSG00000154118.8	JPH3	90.9801	94.1779	156.881	96.1382	79.1716	81.7279	197.711	80.6072	96.9742	91.8233	68.3583	103.141	27.0385	0.262151	protein_coding
ENSG00000109133.8	TMEM33	124.761	89.3234	76.9102	103.737	121.049	113.176	56.8885	99.5648	109.623	117.211	122.012	103.114	29.8037	0.289036	protein_coding
ENSG00000107104.14	KANK1	88.7005	127.744	87.1105	85.2003	86.4638	121.65	116.108	114.641	97.6066	92.9772	115.443	103.059	17.984	0.174503	protein_coding
ENSG00000136205.12	TNS3	71.0847	134.54	89.9666	105.81	100.84	109.787	115.176	114.94	80.1091	105.671	105.275	103.018	16.051	0.155807	protein_coding
ENSG00000120071.8	KANSL1	82.6904	135.095	94.6587	86.3517	73.5463	176.826	83.4675	94.4896	96.5525	80.9429	127.644	102.933	24.0883	0.234019	protein_coding
ENSG00000148600.10	CDHR1	103	105.967	195.846	87.5031	77.0882	117.131	143.154	77.1739	81.374	75.0082	68.0454	102.845	33.1586	0.322415	protein_coding
ENSG00000113327.10	GABRG2	112.948	87.9364	106.491	108.688	107.507	112.8	87.1979	68.2176	123.958	131.223	83.2188	102.744	28.6556	0.278903	protein_coding
ENSG00000137872.11	SEMA6D	113.984	99.8646	111.999	84.1641	108.132	103.949	87.1979	104.342	96.9742	127.102	92.2915	102.727	15.2981	0.14892	protein_coding
ENSG00000151461.15	UPF2	118.129	78.366	90.5786	105.349	108.548	110.916	89.9957	113.596	103.299	97.5931	113.409	102.707	11.8383	0.115262	protein_coding
ENSG00000179364.9	PACS2	82.4831	117.202	177.689	85.6609	65.6291	74.1954	184.188	113.895	75.0496	76.8216	76.336	102.65	29.4815	0.287204	protein_coding
ENSG00000178567.5	EPM2AIP1	116.264	93.3457	80.7863	114.445	111.674	105.079	65.7482	99.5648	107.726	123.145	111.219	102.636	30.5118	0.297281	protein_coding
ENSG00000163486.8	SRGAP2	105.487	103.748	101.799	96.0231	105.215	105.079	105.384	90.0114	102.666	96.7689	115.755	102.54	12.2599	0.119563	protein_coding
ENSG00000119396.6	RAB14	122.481	97.5067	81.6024	96.7139	124.591	105.644	62.0178	103.894	106.882	115.068	111.219	102.511	13.014	0.126952	protein_coding
ENSG00000138385.11	SSB	135.123	74.8985	80.9903	108.227	128.133	97.1696	74.6079	95.3852	114.682	102.704	114.817	102.431	18.3674	0.179316	protein_coding
ENSG00000080845.13	DLGAP4	60.7225	113.18	199.11	82.7825	64.7957	84.5526	246.672	77.771	70.4117	73.3597	52.5592	102.356	44.3288	0.433084	protein_coding
ENSG00000197226.8	TBC1D9B	77.5093	115.122	134.236	89.9209	86.0471	96.4163	186.986	105.237	70.2009	82.0969	82.1238	102.354	47.8501	0.467496	protein_coding
ENSG00000130985.12	UBA1	87.6642	136.066	123.016	82.7825	78.5466	80.9746	175.328	116.88	83.9037	89.845	69.7661	102.252	31.3035	0.30614	protein_coding
ENSG00000100321.10	SYNGR1	90.1512	133.43	150.148	91.0723	67.0876	84.5526	191.183	78.5174	76.1036	97.2634	65.2297	102.249	34.3245	0.335695	protein_coding
ENSG00000137601.11	NEK1	112.948	93.3457	67.3219	114.79	103.965	103.949	84.8664	101.356	109.201	101.714	130.772	102.203	28.9046	0.282817	protein_coding
ENSG00000144834.8	TAGLN3	135.745	101.39	164.633	95.6777	93.7559	54.9874	129.631	56.5743	96.9742	118.859	75.241	102.134	25.2031	0.246766	protein_coding
ENSG00000164050.8	PLXNB1	85.5918	156.038	138.52	78.2922	61.6705	84.7409	180.924	120.015	75.2604	63.7982	78.526	102.125	35.3686	0.346326	protein_coding
ENSG00000156482.6	RPL30	117.3	76.5629	92.8227	102.24	113.757	99.9943	76.9394	122.105	106.672	105.836	109.029	102.114	29.0094	0.284087	protein_coding
ENSG00000138592.9	USP8	111.083	94.1779	77.1142	109.033	120.424	106.962	59.22	119.717	99.2931	100.725	125.141	102.081	16.6387	0.162996	protein_coding
ENSG00000171208.5	NETO2	130.357	78.366	87.3145	85.0852	105.007	173.813	72.2764	64.3365	134.499	110.122	81.6545	102.075	25.8787	0.253525	protein_coding
ENSG00000036549.8	ZZZ3	116.471	77.1177	81.3983	110.415	121.883	114.683	55.0233	120.015	95.0768	114.903	115.599	102.053	26.6963	0.261592	protein_coding
ENSG00000196547.10	MAN2A2	88.286	121.225	144.436	83.7036	66.8792	103.007	148.283	119.866	80.9523	80.9429	83.8445	101.948	23.7561	0.233022	protein_coding
ENSG00000108061.7	SHOC2	105.28	91.4039	81.3983	110.53	124.383	121.462	52.6918	100.759	112.364	114.573	106.37	101.929	23.1815	0.227429	protein_coding
ENSG00000177888.7	ZBTB41	100.306	94.4553	61.6098	112.142	124.8	119.579	49.894	110.462	103.299	111.111	133.432	101.917	22.053	0.216382	protein_coding
ENSG00000104723.16	TUSC3	150.045	83.2205	90.9866	107.076	112.924	71.3707	65.2819	82.2492	123.537	135.18	99.1742	101.913	24.9167	0.244489	protein_coding
ENSG00000155324.5	GRAMD3	73.9861	140.088	59.9777	107.537	103.34	113.553	81.1361	98.8185	114.261	78.7998	149.387	101.898	25.8695	0.253876	protein_coding
ENSG00000108055.9	SMC3	118.129	87.5203	79.9703	107.537	122.091	103.384	65.7482	110.611	104.774	102.374	118.571	101.883	21.9593	0.215535	protein_coding
ENSG00000101079.16	NDRG3	119.787	103.748	106.695	99.2469	93.7559	94.3449	102.586	83.2941	107.093	118.859	90.8836	101.845	14.0151	0.137613	protein_coding
ENSG00000143742.8	SRP9	109.425	80.3078	55.8976	115.826	122.091	112.611	40.568	109.118	115.526	122.981	135.622	101.816	21.5276	0.211437	protein_coding
ENSG00000126217.16	MCF2L	68.3905	87.2429	135.256	86.2366	85.2137	96.0397	175.795	143.899	77.5793	100.56	63.6655	101.807	31.0601	0.305088	protein_coding
ENSG00000250305.4	KIAA1456	124.139	81.6948	67.934	108.112	108.132	80.2214	74.6079	176.888	88.7524	95.7797	113.409	101.788	31.3358	0.307853	protein_coding
ENSG00000231500.2	RPS18	126.212	105.135	106.491	103.161	83.1302	112.046	108.181	87.4737	99.5039	110.617	77.5874	101.776	22.6779	0.222821	protein_coding
ENSG00000170558.4	CDH2	113.363	101.113	72.6261	116.632	97.0894	99.806	80.6698	90.3099	102.034	124.299	120.917	101.714	14.5872	0.143413	protein_coding
ENSG00000100027.10	YPEL1	95.125	84.3301	116.487	93.8355	87.0888	116.566	140.356	61.7989	126.91	114.243	81.9673	101.701	19.0814	0.187623	protein_coding
ENSG00000105778.13	AVL9	101.342	92.9296	95.6788	109.839	113.132	104.514	85.3327	94.3403	105.828	120.343	95.1072	101.672	17.0252	0.167453	protein_coding
ENSG00000138768.10	USO1	113.363	82.8044	80.1743	102.586	125.008	109.41	60.6189	109.715	113.839	110.781	109.498	101.618	14.5394	0.143079	protein_coding
ENSG00000124214.15	STAU1	107.974	113.041	110.163	92.3387	94.7976	104.702	99.3217	105.237	94.2336	94.7906	100.895	101.59	13.6656	0.134516	protein_coding
ENSG00000112081.12	SRSF3	118.544	84.1914	83.6424	112.603	116.466	100.183	85.799	90.6085	109.623	95.7797	119.51	101.541	10.7708	0.106073	protein_coding
ENSG00000169641.9	LUZP1	104.658	95.2875	107.919	101.089	88.5472	110.916	126.367	87.1752	110.677	96.2743	87.4423	101.487	12.6585	0.124731	protein_coding
ENSG00000151247.8	EIF4E	138.232	80.0304	73.0341	112.027	113.757	102.819	68.0797	91.3548	107.515	126.113	103.085	101.459	16.8235	0.165816	protein_coding
ENSG00000113580.10	NR3C1	103	81.6948	77.5222	98.7863	114.799	115.059	81.1361	119.866	101.823	107.649	114.504	101.44	17.8937	0.176397	protein_coding
ENSG00000166225.4	FRS2	108.389	91.4039	69.362	110.76	119.174	114.118	54.557	108.67	102.877	116.551	119.822	101.426	17.6522	0.17404	protein_coding
ENSG00000120162.9	MOB3B	95.3323	100.419	113.223	96.4836	102.09	128.053	94.1924	93.7432	107.093	92.8124	92.1351	101.416	16.2003	0.159741	protein_coding
ENSG00000166432.10	ZMAT1	106.523	88.9073	61.6098	128.261	100.006	91.7085	83.9338	103.894	109.834	94.6258	146.259	101.415	16.8398	0.166049	protein_coding
ENSG00000124193.10	SRSF6	106.523	73.6502	88.5386	92.9144	104.59	115.624	96.5239	101.505	114.682	104.022	116.225	101.345	17.4469	0.172152	protein_coding
ENSG00000212232.1	SNORD17	102.379	93.4844	79.5623	93.8355	95.631	105.832	82.0687	140.764	112.153	103.528	104.806	101.277	14.1076	0.139298	snoRNA
ENSG00000146005.3	PSD2	68.3905	134.124	147.496	90.2663	65.2124	90.0137	147.351	106.581	87.9092	85.5588	90.8836	101.253	22.5988	0.223191	protein_coding
ENSG00000103479.10	RBL2	109.425	97.6454	98.1268	106.846	96.2561	107.15	72.7427	105.834	97.3958	97.2634	124.046	101.157	21.4208	0.211758	protein_coding
ENSG00000047249.12	ATP6V1H	119.994	91.6813	107.511	95.7928	97.5061	96.9813	94.6587	72.845	128.175	110.287	96.6714	101.1	13.119	0.129762	protein_coding
ENSG00000145990.6	GFOD1	87.2498	95.4262	100.575	86.2366	91.0474	125.981	142.221	80.4579	109.412	108.309	85.0959	101.092	16.3503	0.161737	protein_coding
ENSG00000175455.10	CCDC14	101.135	79.8917	63.8538	118.244	128.133	89.637	66.6808	101.207	109.412	111.276	142.504	101.089	21.0243	0.207978	protein_coding
ENSG00000146648.11	EGFR	54.5052	116.509	96.2908	112.372	111.465	133.137	108.181	92.6983	98.6607	101.22	86.6601	101.064	21.4185	0.211931	protein_coding
ENSG00000150459.8	SAP18	118.958	90.9878	82.8264	103.852	106.257	88.6955	90.9283	115.089	103.931	101.714	108.403	101.058	15.5676	0.154046	protein_coding
ENSG00000146007.6	ZMAT2	142.791	89.4621	119.343	94.6415	105.215	75.1369	100.254	68.3668	101.612	105.012	109.186	101.002	15.6614	0.155061	protein_coding
ENSG00000075142.9	SRI	92.2236	113.596	69.566	124.577	120.216	104.137	62.9504	87.9216	109.412	109.957	116.381	100.994	19.3735	0.191827	protein_coding
ENSG00000100129.13	EIF3L	104.658	94.0392	119.751	103.046	99.5896	92.6501	120.305	75.0841	103.72	101.055	96.9843	100.989	16.1278	0.159698	protein_coding
ENSG00000140386.8	SCAPER	109.425	93.4844	87.5185	104.198	108.757	107.715	99.788	110.462	86.0119	103.363	99.7999	100.957	10.2348	0.101379	protein_coding
ENSG00000133313.10	CNDP2	96.1612	126.079	121.383	90.036	86.4638	87.189	112.844	117.179	92.3363	84.24	96.3586	100.934	11.9029	0.117928	protein_coding
ENSG00000163125.11	RPRD2	94.0888	99.0324	115.875	105.694	95.006	100.936	133.362	99.8634	86.8551	93.8015	85.5652	100.916	13.8812	0.137551	protein_coding
ENSG00000120805.9	ARL1	124.346	82.3883	74.0541	104.543	132.3	90.202	67.6134	94.7881	118.688	111.935	109.186	100.913	16.853	0.167005	protein_coding
ENSG00000166200.10	COPS2	132.843	80.0304	78.3383	96.1382	115.007	109.41	65.7482	94.7881	113.839	119.189	104.336	100.879	19.569	0.193985	protein_coding
ENSG00000143797.7	MBOAT2	96.5757	93.0683	63.4458	96.4836	115.841	114.683	51.7592	143.302	96.9742	104.187	133.119	100.858	22.6016	0.224093	protein_coding
ENSG00000196821.5	C6orf106	80.8252	114.844	152.188	90.3814	88.1305	106.585	109.114	89.5636	89.5957	107.979	79.621	100.803	22.9159	0.227335	protein_coding
ENSG00000100811.6	YY1	93.8816	104.026	98.1268	102.586	101.465	100.559	102.12	95.6837	101.401	111.606	97.2971	100.796	14.4395	0.143255	protein_coding
ENSG00000169116.7	PARM1	115.849	89.4621	112.407	81.0555	95.631	127.676	106.316	79.7116	135.553	95.6149	69.2968	100.779	14.3928	0.142814	protein_coding
ENSG00000160218.8	TRAPPC10	104.865	99.3098	111.387	88.5393	90.214	107.903	114.71	111.357	97.185	89.6802	93.23	100.762	15.4825	0.153654	protein_coding
ENSG00000146433.8	TMEM181	104.451	76.2855	88.1305	98.7863	117.299	121.274	74.6079	93.7432	120.164	120.343	93.23	100.756	13.4213	0.133206	protein_coding
ENSG00000220205.4	VAMP2	85.799	136.759	143.212	85.2003	80.005	76.0785	150.615	80.0101	85.1686	105.506	79.621	100.725	22.6161	0.224533	protein_coding
ENSG00000052841.10	TTC17	100.721	87.659	92.6187	111.336	105.007	107.15	78.8046	109.268	100.347	100.396	113.722	100.639	20.6307	0.204997	protein_coding
ENSG00000133142.13	TCEAL4	111.497	83.4979	107.307	113.639	114.799	91.7085	73.6753	88.0708	92.5471	119.354	109.811	100.537	12.4708	0.124042	protein_coding
ENSG00000165219.17	GAPVD1	95.3323	108.741	101.595	98.3258	107.715	98.4878	83.4675	108.521	102.455	101.714	99.4871	100.531	11.2968	0.112371	protein_coding
ENSG00000186566.7	GPATCH8	94.2961	87.2429	114.039	111.221	108.965	96.9813	106.783	111.805	90.6498	91.6584	91.9786	100.511	8.33679	0.0829441	protein_coding
ENSG00000082153.13	BZW1	113.57	78.9208	65.0779	101.55	118.549	101.312	49.894	113.746	110.677	116.057	134.996	100.395	18.4665	0.183938	protein_coding
ENSG00000152409.8	JMY	76.0586	85.8558	81.1943	102.701	107.923	145.566	73.6753	93.8925	118.266	111.276	107.152	100.324	22.3657	0.222935	protein_coding
ENSG00000138031.10	ADCY3	100.721	111.099	162.593	92.1085	75.4214	66.0979	178.126	72.6958	84.5362	89.6802	69.7661	100.259	28.9827	0.289079	protein_coding
ENSG00000129128.8	SPCS3	127.455	78.7821	72.4221	93.7204	116.466	109.033	64.3493	96.8779	121.007	107.319	114.348	100.162	28.8439	0.287973	protein_coding
ENSG00000110651.7	CD81	63.8312	163.944	121.179	80.5949	58.962	81.5396	173.93	105.536	80.9523	77.3162	93.6993	100.135	29.3862	0.293466	protein_coding
ENSG00000148411.3	NACC2	68.5978	132.043	119.139	86.3517	79.5883	107.903	132.429	109.566	87.9092	86.0534	91.8222	100.128	29.5845	0.295468	protein_coding
ENSG00000072952.14	MRVI1	54.7124	123.444	121.996	78.7527	66.2542	117.131	110.513	115.686	112.785	101.055	99.0178	100.122	21.4106	0.213844	protein_coding
ENSG00000196549.6	MME	147.143	75.7307	103.839	99.7074	109.59	107.903	54.0907	78.6667	135.764	103.858	84.9394	100.112	23.8881	0.238614	protein_coding
ENSG00000145780.6	FEM1C	82.4831	93.9005	82.0104	109.379	117.091	137.657	69.9449	70.3074	124.591	109.133	104.336	100.076	23.3761	0.233584	protein_coding
ENSG00000131626.11	PPFIA1	88.0787	103.887	91.1906	90.9571	103.34	106.962	91.3946	125.389	95.7093	92.8124	110.906	100.057	16.8435	0.168339	protein_coding
ENSG00000135052.12	GOLM1	85.799	110.129	60.3857	107.997	109.174	94.1566	96.5239	113.149	82.0064	108.309	132.493	100.011	15.0352	0.150335	protein_coding
ENSG00000132912.8	DCTN4	108.181	91.2652	79.3583	103.277	115.424	94.9098	77.872	97.9228	105.407	113.089	113.409	100.01	15.6779	0.156763	protein_coding
ENSG00000051382.4	PIK3CB	106.938	93.3457	91.8026	93.7204	91.6724	120.709	72.7427	95.5345	116.58	114.078	102.772	99.9905	12.8966	0.128979	protein_coding
ENSG00000123836.10	PFKFB2	80.4107	110.129	81.3983	126.879	118.341	64.7797	59.22	127.33	101.401	70.722	158.303	99.9012	23.1015	0.231243	protein_coding
ENSG00000120265.12	PCMT1	129.735	82.8044	100.167	98.3258	100.84	78.1499	81.6024	82.3985	116.58	117.54	109.498	99.7855	24.1034	0.241552	protein_coding
ENSG00000153317.10	ASAP1	95.954	93.4844	110.163	109.724	93.3392	95.0981	111.912	94.4896	91.2822	103.528	98.2357	99.7464	12.7378	0.127702	protein_coding
ENSG00000081189.9	MEF2C	125.175	88.3525	71.4021	103.622	112.715	77.9616	69.0123	82.697	116.158	133.201	114.973	99.5701	16.07	0.161393	protein_coding
ENSG00000132300.14	PTCD3	101.757	98.8937	84.4584	110.185	102.09	104.702	80.6698	98.6692	108.569	99.9011	105.118	99.5466	16.4343	0.165091	protein_coding
ENSG00000120063.5	GNA13	79.789	113.596	58.5497	105.464	113.757	134.079	55.4896	103.595	95.0768	91.6584	143.13	99.4714	19.6398	0.197442	protein_coding
ENSG00000102763.11	VWA8	94.7105	91.4039	85.0705	101.78	115.216	107.338	85.799	106.133	112.153	106.001	87.4423	99.3678	20.0302	0.201577	protein_coding
ENSG00000153291.11	SLC25A27	114.606	71.8471	89.9666	95.102	126.675	111.105	89.5294	87.7723	115.315	101.879	89.163	99.36	13.0822	0.131665	protein_coding
ENSG00000128849.9	CGNL1	84.3483	106.661	90.3746	100.859	83.9636	118.449	120.305	100.759	90.4389	83.9103	112.783	99.3502	14.2666	0.143599	protein_coding
ENSG00000080603.12	SRCAP	64.2457	130.101	164.021	77.8317	65.0041	76.6434	212.166	99.7141	64.5089	72.8651	65.0733	99.2886	34.5349	0.347824	protein_coding
ENSG00000118515.7	SGK1	85.5918	165.609	74.0541	76.3349	66.2542	104.325	59.6863	217.042	71.4657	70.2275	101.521	99.2829	46.8365	0.471748	protein_coding
ENSG00000188906.9	LRRK2	107.352	86.1332	93.4347	106.04	102.298	107.527	75.0742	96.8779	119.742	93.1421	103.867	99.2262	33.9708	0.342357	protein_coding
ENSG00000090615.8	GOLGA3	88.0787	115.399	129.544	92.7993	71.0461	95.0981	140.356	111.357	78.001	95.45	73.2075	99.1215	17.3231	0.174767	protein_coding
ENSG00000198105.7	ZNF248	101.55	72.818	85.6825	103.852	117.716	116.754	73.209	93.5939	110.677	113.914	99.7999	99.0514	18.769	0.189488	protein_coding
ENSG00000185728.12	YTHDF3	118.129	83.3592	83.2344	95.3323	115.841	107.15	76.9394	88.5186	108.358	114.903	97.61	99.0341	14.7304	0.148741	protein_coding
ENSG00000184408.5	KCND2	104.451	82.6657	93.6387	89.9209	110.632	120.144	96.0576	75.5319	110.888	125.288	79.621	98.9854	14.9529	0.151061	protein_coding
ENSG00000119950.16	MXI1	89.115	87.2429	74.8702	91.5328	106.048	138.975	74.1416	100.61	111.309	92.6475	120.917	98.8555	17.2833	0.174834	protein_coding
ENSG00000132463.9	GRSF1	117.093	90.5717	77.3182	97.7501	104.798	82.4811	86.2653	102.401	99.7147	106.66	120.917	98.7246	16.101	0.16309	protein_coding
ENSG00000198843.8	SELT	129.735	89.6008	68.342	107.076	112.715	86.4357	60.1526	91.9519	102.244	109.627	126.08	98.5419	17.4337	0.176917	protein_coding
ENSG00000080371.4	RAB21	113.777	86.9655	73.0341	103.622	102.923	118.449	64.8156	107.626	99.7147	106.495	106.526	98.5407	18.591	0.188663	protein_coding
ENSG00000132405.14	TBC1D14	100.306	109.435	105.063	96.4836	96.6727	95.0981	103.518	92.6983	91.0714	94.6258	98.5485	98.5019	11.9094	0.120906	protein_coding
ENSG00000161082.8	CELF5	81.4469	98.3389	153.412	94.8717	84.797	95.4748	192.582	60.9032	77.5793	89.1856	54.9056	98.4997	27.4027	0.278201	protein_coding
ENSG00000136003.11	ISCU	103.622	82.1109	94.6587	105.004	89.7973	94.1566	106.316	82.3985	121.429	109.463	92.2915	98.2951	28.3301	0.288215	protein_coding
ENSG00000152223.8	EPG5	80.8252	94.1779	109.347	97.635	96.8811	105.079	114.71	87.7723	101.823	100.725	91.9786	98.2685	10.4054	0.105887	protein_coding
ENSG00000114742.9	WDR48	110.876	84.8849	83.8464	103.161	113.965	95.2864	69.9449	93.2954	104.353	113.254	107.778	98.2405	11.5511	0.11758	protein_coding
ENSG00000165288.10	BRWD3	101.964	82.1109	83.6424	107.191	115.007	108.28	64.8156	107.775	99.2931	103.528	106.213	98.1655	13.9058	0.141656	protein_coding
ENSG00000188229.5	TUBB4B	89.5294	158.396	67.5259	101.78	84.5887	51.7861	121.238	121.806	72.5198	81.1078	129.521	98.1636	23.609	0.240507	protein_coding
ENSG00000172292.10	CERS6	92.8453	93.9005	74.2581	103.737	103.131	103.572	74.6079	82.5477	110.045	140.125	100.738	98.1372	24.7008	0.251697	protein_coding
ENSG00000104320.9	NBN	105.902	82.1109	64.0578	100.629	135.425	98.4878	62.0178	87.1752	121.639	103.033	117.945	98.0384	19.8619	0.202593	protein_coding
ENSG00000116133.7	DHCR24	111.083	117.341	143.824	71.6143	73.5463	77.9616	134.76	93.5939	75.4712	87.5371	91.6658	98.0362	22.9993	0.2346	protein_coding
ENSG00000107679.10	PLEKHA1	108.389	80.3078	78.1343	98.3258	102.298	127.111	67.1471	95.833	112.364	108.309	99.4871	97.9732	20.5843	0.210102	protein_coding
ENSG00000116161.13	CACYBP	104.451	69.073	86.4985	96.3685	108.965	125.228	76.4731	87.3245	109.201	117.211	96.515	97.9372	16.3791	0.167241	protein_coding
ENSG00000144040.8	SFXN5	68.1833	128.437	142.804	91.8782	89.3806	75.7019	130.564	81.8014	89.8065	90.5044	87.2858	97.8497	20.1602	0.206032	protein_coding
ENSG00000099942.8	CRKL	84.5556	92.5135	85.0705	96.829	98.5479	113.929	92.3272	102.7	100.769	108.144	100.738	97.8294	17.5783	0.179683	protein_coding
ENSG00000111913.11	FAM65B	106.938	108.88	103.839	95.6777	101.465	101.877	94.1924	60.7539	96.5525	114.243	91.5093	97.8117	11.2405	0.11492	protein_coding
ENSG00000084070.7	SMAP2	109.425	117.341	124.036	90.2663	89.7973	81.7279	117.041	74.0392	89.3849	103.033	79.4645	97.7778	14.9664	0.153065	protein_coding
ENSG00000172264.12	MACROD2	98.2337	69.6278	103.227	111.451	100.215	96.7929	96.9902	59.1119	117.212	119.683	102.772	97.7561	16.9865	0.173765	protein_coding
ENSG00000138430.11	OLA1	131.185	76.5629	84.6624	101.319	114.382	78.5266	70.4112	78.9652	112.153	124.134	102.928	97.7483	18.856	0.192903	protein_coding
ENSG00000160216.14	AGPAT3	87.0425	119.421	116.895	90.2663	80.2134	86.2474	133.362	95.9823	87.0659	92.4827	84.9394	97.6289	18.4041	0.18851	protein_coding
ENSG00000080815.14	PSEN1	102.171	97.7841	85.6825	80.9403	105.007	95.4748	73.6753	129.419	98.0282	87.0425	118.258	97.5894	16.0213	0.16417	protein_coding
ENSG00000158079.10	PTPDC1	101.964	89.6008	90.3746	100.053	97.7145	116.566	89.5294	81.2043	106.882	107.484	91.1965	97.5063	12.9385	0.132693	protein_coding
ENSG00000116016.9	EPAS1	81.4469	102.223	111.591	89.115	85.2137	109.975	146.884	121.06	70.4117	74.184	79.7774	97.4438	17.1895	0.176404	protein_coding
ENSG00000174695.5	TMEM167A	116.264	80.8626	71.6061	96.9442	111.882	114.118	51.2929	102.849	104.563	116.057	104.962	97.4	21.1456	0.217101	protein_coding
ENSG00000127870.12	RNF6	119.994	81.9722	97.5148	91.1874	102.09	102.254	74.1416	76.2783	113.839	105.341	106.37	97.3621	17.3595	0.178298	protein_coding
ENSG00000137177.14	KIF13A	97.4047	95.8423	89.7626	91.5328	99.3812	88.3189	85.799	143.451	83.6929	79.4593	114.817	97.2238	15.7873	0.162381	protein_coding
ENSG00000149100.8	EIF3M	115.435	82.8044	84.0504	104.543	107.507	96.7929	76.0068	79.5623	108.991	109.463	104.18	97.2122	15.405	0.158468	protein_coding
ENSG00000203485.8	INF2	89.5294	122.334	201.558	81.6311	69.5877	41.4289	196.312	101.655	59.871	51.9288	53.4978	97.2121	38.6497	0.397581	protein_coding
ENSG00000142166.8	IFNAR1	101.135	93.207	84.4584	94.7566	97.7145	126.546	70.8775	91.3548	96.9742	103.363	107.465	97.0775	38.6263	0.397891	protein_coding
[truncated: 14,006 more rows]
