# Supplementary material for: Long Non-Coding RNA Expression during Aging in the Human Subependymal Zone
Source: Front Neurol. 2015 Mar 9;6:45. doi: 10.3389/fneur.2015.00045 (PMC4353253; doi:10.3389/fneur.2015.00045)
Supplement: Supplementary file 8 [file table_3.xlsx]

## Sheet: Sheet1
Top 100 genes (DAVID) High Stringency
Annotation Cluster 1	Enrichment Score: 7.47		P_Value	Gene Count
	GOTERM_CC_FAT	cytoskeleton	3.6e-12	31
	GOTERM_CC_FAT	non-membrane-bounded organelle	3.3e-06	32
	GOTERM_CC_FAT	intracellular non-membrane-bounded organelle	3.3e-06	32
Annotation Cluster 2	Enrichment Score: 6.18
	GOTERM_BP_FAT	neuron development	3.4e-09	14
	GOTERM_BP_FAT	neuron differentiation	7e-08	14
	GOTERM_BP_FAT	neuron projection development	2.2e-07	11
	GOTERM_BP_FAT	cell morphogenesis involved in neuron differentiation	4.2e-07	10
	GOTERM_BP_FAT	neuron projection morphogenesis	4.9e-07	10
	GOTERM_BP_FAT	cell projection organization	7.6e-07	12
	GOTERM_BP_FAT	cell morphogenesis involved in differentiation	1.5e-06	10
	GOTERM_BP_FAT	cell projection morphogenesis	1.6e-06	10
	GOTERM_BP_FAT	cell part morphogenesis	2.3e-06	10
	GOTERM_BP_FAT	axonogenesis	2.6e-06	9
	GOTERM_BP_FAT	cell morphogenesis	4.5e-06	11
	GOTERM_BP_FAT	cellular component morphogenesis	1.2e-05	11
Annotation Cluster 3	Enrichment Score: 6.01
	GOTERM_BP_FAT	regulation of microtubule polymerization or depolymerization	2.7e-07	6
	GOTERM_BP_FAT	regulation of microtubule cytoskeleton organization	1.3e-06	6
	GOTERM_BP_FAT	regulation of microtubule-based process	2.8e-06	6
The 14 genes in the neuron devleopment	DAVID ID	Gene Name
and differentiation groups	800070	G protein-coupled receptor 98
	811248	MYC binding protein 2
	777044	actin, beta
	784752	adenomatous polyposis coli
	810642	amyloid beta (A4) precursor protein
	773991	clusterin
	785736	dystonin
	818094	kinesin family member 5C
	788987	microtubule-actin crosslinking factor 1
	785288	microtubule-associated protein 1B
	808580	microtubule-associated protein 2
	774180	neurotrophic tyrosine kinase, receptor, type 2
	822350	solute carrier family 1 (glial high affinity glutamate transporter), member 3
	797304	synaptosomal-associated protein, 25kDa
